# Supplementary material for: Role of Agricultural Management in the Provision of Ecosystem Services in Warm Climate Vineyards: Functional Prediction of Genes Involved in Nutrient Cycling and Carbon Sequestration
Source: Plants (Basel). 2023 Jan 23;12(3):527. doi: 10.3390/plants12030527 (PMC9919410; doi:10.3390/plants12030527)
Supplement: Supplementary file 1 [file plants-12-00527-s001.zip]

Archive with 3 entries (3 files):
- plants-2144879-supplementary/Table S1.pdf
- plants-2144879-supplementary/Table S2.csv
- plants-2144879-supplementary/Table S3.xlsx
