# Supplementary material for: Role of Agricultural Management in the Provision of Ecosystem Services in Warm Climate Vineyards: Functional Prediction of Genes Involved in Nutrient Cycling and Carbon Sequestration
Source: Plants (Basel). 2023 Jan 23;12(3):527. doi: 10.3390/plants12030527 (PMC9919410; doi:10.3390/plants12030527)
Supplement: Supplementary file 1 [file plants-12-00527-s001.zip › plants-2144879-supplementary/Table S2.csv]

Vineyard	latitude and longitude	%	%	mg kg-1	mg kg-1	mg kg-1	mg kg-1	mg kg-1	mg kg-1	mg kg-1	mg kg-1	mg kg-1	mg kg-1	mg kg-1	mg kg-1	mg kg-1	mg kg-1	mg kg-1	mg kg-1	mg kg-1	mg kg-1	mg kg-1	mg kg-1	mg kg-1	mg kg-1	mg kg-1	mg kg-1	mg kg-1
		Total Nitrogen	Total Organic Carbon	Al	As	Ca	Cd	Co	Cr	Cu	Fe	Hg	K	Li	Mg	Mn	Mo	Na	Ni	P	Pb	S	Se	Si	Sr	Ti	V	Zn
C1_Interrow	37.56 N 4.64 W	0.09	0.76	13253	3.48	149377	n.d.	n.d.	23.58	27.20	8351	n.d.	3312	9.96	3690	284	n.d.	207	10.22	1306	10.44	460	n.d.	2098	154	566	26.64	40.36
C1_Row	37.56 N 4.64 W	0.09	0.83	12944	2.90	149096	n.d.	n.d.	22.17	27.39	8208	n.d.	3105	8.96	3616	286	n.d.	184	9.88	578	10.81	301	n.d.	1449	152	427	25.15	30.42
C2_Interrow	37.58 N 4.64 W	0.06	0.47	17069	4.14	143521	n.d.	n.d.	28.67	22.78	10955	n.d.	3601	14.05	7020	330	n.d.	250	13.42	508	11.92	229	n.d.	1276	297	413	31.97	68.56
C2_Row	37.58 N 4.64 W	0.08	0.45	17882	4.80	152025	n.d.	n.d.	30.53	28.27	11652	n.d.	3745	14.57	7351	342	n.d.	258	13.96	559	12.74	235	n.d.	1259	315	417	33.68	72.99
C3_Interrow	37.45 N 4.62 W	0.10	0.88	35931	2.27	74032	n.d.	n.d.	55.29	57.16	19206	n.d.	6235	14.75	7134	562	n.d.	273	32.34	591	18.58	285	n.d.	1136	138	989	43.90	118.88
C3_Row	37.45 N 4.62 W	0.11	0.87	33726	5.64	67185	n.d.	n.d.	52.30	54.45	19072	n.d.	5530	13.83	6851	564	n.d.	202	32.26	459	17.29	288	n.d.	1047	119	749	39.56	66.81
C4_Interrow	37.54 N 4.55 W	0.16	1.86	17049	3.70	218578	n.d.	n.d.	23.84	68.75	10605	n.d.	4871	14.25	4421	200	n.d.	232	14.54	1051	15.66	417	n.d.	1699	281	459	27.71	68.11
C4_Row	37.54 N 4.55 W	0.17	3.85	18249	3.62	209090	n.d.	n.d.	24.37	71.21	10907	n.d.	5023	14.95	4330	206	n.d.	223	14.91	706	12.63	448	n.d.	1856	258	489	28.24	61.81
O1_Interrow	37.43 N 4.62 W	0.17	1.38	20659	1.51	126395	n.d.	n.d.	35.16	39.03	11262	n.d.	4240	11.45	4413	203	n.d.	299	21.84	547	8.04	259	n.d.	1876	357	535	44.79	55.59
O1_Row	37.43 N 4.62 W	0.16	1.40	19600	1.58	125566	n.d.	n.d.	34.72	37.93	11323	n.d.	3630	10.65	4201	207	n.d.	282	21.5	591	8.17	230	n.d.	1260	355	433	44.28	64.73
O2_Interrow	37.44 N 4.58 W	0.05	0.49	8475	3.30	191730	n.d.	n.d.	18.03	9.62	9024	n.d.	1433	4.72	2256	197	n.d.	120	8.56	340	3.17	120	n.d.	1555	84	173	22.64	27.63
O2_Row	37.44 N 4.58 W	0.05	0.49	8627	3.14	198344	n.d.	n.d.	18.32	12.55	9002	n.d.	1536	4.62	2320	194	n.d.	140	8.14	315	2.84	150	n.d.	2349	89	310	23.76	54.58
O3_Interrow	37.55 N 4.64 W	0.07	0.55	14828	3.92	179510	n.d.	n.d.	23.82	19.48	9346	n.d.	3062	10.05	4346	219	n.d.	183	11.27	295	5.39	163	n.d.	1784	201	442	32.10	38.04
O3_Row	37.55 N 4.64 W	0.13	1.30	18055	4.11	167903	n.d.	n.d.	28.95	33.60	10814	n.d.	4084	12.44	5428	249	n.d.	254	13.33	399	6.71	262	n.d.	1602	245	523	37.34	52.71
O4_Interrow	37.51 N 4.57 W	0.32	0.93	19724	4.52	181977	n.d.	n.d.	28.40	39.83	11045	n.d.	5225	12.88	2952	313	n.d.	252	15.7	1327	10.32	533	n.d.	1226	83	474	27.13	79.51
O4_Row	37.51 N 4.57 W	0.10	0.84	16042	3.58	227149	n.d.	n.d.	22.18	32.97	8542	n.d.	2953	9.28	2034	210	n.d.	139	12.61	365	8.11	280	n.d.	1162	69	364	21.60	59.60
n.d.: not detected
