# Supplementary material for: Role of Agricultural Management in the Provision of Ecosystem Services in Warm Climate Vineyards: Functional Prediction of Genes Involved in Nutrient Cycling and Carbon Sequestration
Source: Plants (Basel). 2023 Jan 23;12(3):527. doi: 10.3390/plants12030527 (PMC9919410; doi:10.3390/plants12030527)
Supplement: Supplementary file 1 [file plants-12-00527-s001.zip › plants-2144879-supplementary/Table S3.xlsx]

## Sheet: Table S3
N cycle			P cycle			C cycle
DISSIMILATORY NITRATE REDUCTION						C hydrolases
nitrate→nitrite						KEGG KO	Gene
KEGG KO	Gene		KEGG KO	Gene		K01227	NAG; mannosyl-glycoprotein endo-beta-N-acetylglucosaminidase
K00370	narG, narZ, nxrA; nitrate reductase / nitrite oxidoreductase, alpha subunit		K03788	phoN; acid phosphatase (class B)		K01198	xynB; xylan 1,4-beta-xylosidase
K00371	narH, narY, nxrB; nitrate reductase / nitrite oxidoreductase, beta subunit		K09474	phoN; acid phosphatase (class A)		K01210	3-beta-D-glucan glucohydrolase
K00374	narI, narV; nitrate reductase gamma subunit		K01078	PHO; acid phosphatase		K01225	CBH1; cellulose 1,4-beta-cellobiosidase
K02567	napA; nitrate reductase (cytochrome)		K01077	phoA,B; alkaline phosphatase		K05349	bglB; beta-glucosidase
K02568	napB; nitrate reductase (cytochrome), electron transfer subun		K01113	phoD; alkaline phosphatase		K05350	bglX; beta-glucosidase
nitrite→ammonia
KEGG KO	Gene					C oxidoreductases
K00362	nirB; nitrite reductase (NADH) large subunit					KEGG KO	Gene
K00363	nirD; nitrite reductase (NADH) small subunit					K03380	phenol 2-monooxygenase (NADPH)
K03385	nrfA; nitrite reductase (cytochrome c-552)					K16242	dmpN; phenol 2-monooxygenase (NADH) P3/A3
						K16243	dmpL; phenol 2-monooxygenase (NADH) P1/A1
ASSIMILATORY NITRATE REDUCTION						K16244	dmpM; phenol 2-monooxygenase (NADH) P2/A2
nitrate→nitrite						K16245	dmpO; phenol 2-monooxygenase (NADH) P4/A4
KEGG KO	Gene					K16246	dmpP; phenol 2-monooxygenase (NADH) P5/A5
K00367	narB; ferredoxin-nitrate reductase					K16249	dmpK; phenol 2-monooxygenase (NADH) P0/A0
K00360	nasB; assimilatory nitrate reductase electron transfer subunit					K03782	katG; catalase-peroxidase
K00372	nasC, nasA; assimilatory nitrate reductase catalytic subunit					K05910	npr; NADH peroxidase
nitrite→ammonia						K10676	tfdB; 2,4-dichlorophenol 6-monooxygenase
KEGG KO	Gene					K15760	tmoA, tbuA1, touA; toluene monooxygenase system protein A
K00366	nirA; ferredoxin-nitrite reductase					K15761	tmoB, tbuU, touB; toluene monooxygenase system protein B
						K15762	tmoC, tbuB, touC; toluene monooxygenase system ferredoxin subunit
DENITRIFICATION						K15763	tmoD, tbuV, touD; toluene monooxygenase system protein D
nitrate→nitrite						K15764	tmoE, tbuA2, touE; toluene monooxygenase system protein E
KEGG KO	Gene					K15765	tmoF, tbuC, touF; toluene monooxygenase electron transfer component
K00370	narG, narZ, nxrA; nitrate reductase / nitrite oxidoreductase, alpha subunit [EC:1.7.5.1 1.7.99.-]
K00374	narI, narV; nitrate reductase gamma subunit [EC:1.7.5.1 1.7.99.]					C FIXATION
K02567	napA; nitrate reductase (cytochrome) [EC:1.9.6.1]					Module	Pathway
K15864	nirS; nitrite reductase (NO-forming) / hydroxylamine reductase [EC:1.7.2.1 1.7.99.1]					M00165	Reductive pentose phosphate cycle (Calvin cycle)
nitric oxide→nitrous oxide						KEGG KO	Gene
KEGG KO	Gene					K01601	ribulose-bisphosphate carboxylase large chain
K02305	norC; nitric oxide reductase subunit C
nitrous oxide→nitrogen
KEGG KO	Gene
K00376	nosZ; nitrous-oxide reductase
NITRIFICATION
ammonia→hydroxylamine
KEGG KO	Gene
K10944	pmoA-amoA; methane/ammonia monooxygenase subunit A
K10945	pmoB-amoB; methane/ammonia monooxygenase subunit B
K10946	pmoC-amoC; methane/ammonia monooxygenase subunit C
hydroxylamine→nitrite
KEGG KO	Gene
K10535	hao; hydroxylamine dehydrogenase
nitrite→nitrate
KEGG KO	Gene
K00370	narG, narZ, nxrA; nitrate reductase / nitrite oxidoreductase, alpha subunit
K00371	narH, narY, nxrB; nitrate reductase / nitrite oxidoreductase, beta subunit
NITROGEN FIXATION
nitrogen→ammonia
KEGG KO	Gene
K02586	nifD; nitrogenase molybdenum-iron protein alpha chain
K02588	nifH; nitrogenase iron protein NifH
K02591	nifK; nitrogenase molybdenum-iron protein beta chain
K00531	anfG; nitrogenase delta subunit
AMMONIFICATION
Organic N→ammonia
KEGG KO	Gene
K15371	GDH2; glutamate dehydrogenase
K00260	gudB, rocG; glutamate dehydrogenase
K00261	GLUD1_2, gdhA; glutamate dehydrogenase (NAD(P)+)
K00262	E1.4.1.4, gdhA; glutamate dehydrogenase (NADP+)

## Sheet: KOs
KO	C3_r	C1_r	C4_r	C2_r	C3_ir	C1_ir	C4_ir	C2_ir	O3_r	O1_r	O4_r	O2_r	O1_ir	O4_ir	O3_ir	O2_ir
	Conventional	Conventional	Conventional	Conventional	Conventional	Conventional	Conventional	Conventional	Organic	Organic	Organic	Organic	Organic	Organic	Organic	Organic
	row	row	row	row	interrow	interrow	interrow	interrow	row	row	row	row	interrow	interrow	interrow	interrow
K00001	656	806	682	904	654	757	829	869	502	441	667	457	572	536	752	545
K00002	9	8	9	9	9	10	9	9	10	10	10	11	10	12	9	10
K00003	501	564	507	646	499	577	594	599	391	385	527	395	469	469	556	446
K00004	11	8	8	10	8	8	8	8	6	10	9	3	6	11	5	5
K00005	83	67	60	88	63	70	74	69	41	57	65	24	45	57	53	39
K00007	18	7	11	3	11	5	5	3	6	24	7	2	6	5	2	5
K00008	179	237	185	325	167	254	270	271	113	64	208	68	120	163	194	109
K00009	109	106	87	123	85	93	108	110	55	59	84	27	56	64	79	50
K00010	114	163	124	191	118	148	166	177	143	78	125	55	96	98	141	81
K00011	0	1	0	1	0	0	1	1	0	0	0	0	0	0	1	0
K00012	618	632	645	646	641	648	641	650	603	652	651	699	660	686	652	674
K00013	607	610	618	604	616	617	607	605	656	622	625	647	632	638	615	635
K00014	592	639	602	690	598	649	659	660	554	526	615	529	570	588	626	558
K00015	113	195	141	233	127	175	204	225	81	35	137	59	99	84	176	89
K00016	265	303	229	431	207	326	346	354	152	57	261	79	148	216	248	134
K00018	61	51	54	44	60	49	50	42	33	61	53	33	54	38	54	47
K00019	263	293	281	298	275	287	292	301	302	262	278	276	280	271	295	276
K00020	438	519	467	565	452	505	530	546	413	374	462	355	420	399	502	398
K00021	5	5	5	5	4	4	5	5	2	2	4	1	3	2	4	3
K00023	311	281	322	214	319	277	251	254	532	403	313	461	382	376	306	399
K00024	371	373	391	354	385	373	364	370	448	417	387	448	405	419	377	419
K00027	317	393	299	524	279	396	419	419	418	147	343	107	218	308	309	177
K00029	995	991	1037	890	1024	949	952	977	1048	1124	980	1127	1049	971	1007	1078
K00030	201	134	205	76	210	157	120	115	278	315	203	379	271	291	174	306
K00031	908	849	918	785	934	874	835	816	976	1035	921	1068	993	991	900	1014
K00032	16	17	17	16	19	16	18	16	10	16	16	11	17	14	19	15
K00033	467	515	461	601	449	527	544	554	371	336	484	364	411	459	485	401
K00034	54	74	60	103	57	82	84	86	40	30	72	34	51	61	70	46
K00035	115	121	130	108	130	124	118	126	141	144	129	180	149	144	137	159
K00036	951	935	971	897	982	958	930	928	1038	1017	983	1126	1048	1059	991	1069
K00038	21	29	23	34	21	27	30	33	14	12	22	11	17	19	26	16
K00039	20	35	25	41	23	30	36	41	14	8	23	9	16	12	31	15
K00040	236	218	233	192	238	208	209	216	227	286	221	263	236	235	215	247
K00041	34	29	28	37	29	29	31	29	18	38	30	9	18	27	19	15
K00042	122	122	115	123	116	107	122	119	68	113	103	50	87	73	104	77
K00043	3	3	3	3	3	3	3	3	2	3	2	1	2	1	3	2
K00044	2	4	3	4	2	3	4	4	2	1	2	1	2	1	3	2
K00045	57	73	63	74	67	70	74	75	42	57	64	49	65	46	79	59
K00046	118	120	105	127	104	108	121	126	68	96	96	51	82	68	106	72
K00048	22	12	14	10	16	10	12	9	9	24	12	4	9	10	6	8
K00050	148	209	169	226	164	183	212	223	98	103	156	80	131	95	195	117
K00052	547	545	550	549	547	552	548	547	519	537	554	557	551	552	549	555
K00053	518	509	516	519	514	519	516	513	462	507	520	514	508	521	505	515
K00054	145	150	111	184	105	143	155	158	158	35	116	40	83	88	123	67
K00055	54	54	55	52	53	53	53	57	55	52	53	65	56	60	55	59
K00057	533	525	521	526	520	527	524	524	544	500	527	529	528	529	527	527
K00058	987	1087	1029	1140	1003	1066	1101	1128	922	887	1020	928	965	963	1058	960
K00059	2765	3140	2927	3326	2863	3090	3196	3282	2564	2515	2907	2535	2777	2691	3124	2693
K00060	191	155	191	119	195	161	142	139	289	266	190	280	225	245	165	240
K00064	152	142	165	128	167	153	141	146	185	202	166	239	190	206	160	207
K00065	114	129	120	136	120	127	132	138	101	114	122	109	115	111	127	113
K00066	39	44	41	42	47	42	44	40	24	40	40	28	43	33	50	37
K00067	414	375	403	346	415	387	368	359	444	450	409	459	445	428	405	445
K00068	31	20	20	20	22	17	19	18	15	27	19	7	14	15	13	12
K00073	27	25	23	28	23	23	25	24	14	25	23	8	15	18	18	14
K00074	328	419	349	469	337	384	429	439	261	234	331	157	270	254	377	234
K00075	513	499	502	499	501	503	498	498	526	493	506	518	507	518	498	512
K00076	27	41	31	45	30	35	41	44	17	18	28	11	20	17	35	18
K00077	516	563	521	620	504	551	581	592	415	413	514	415	460	473	531	452
K00082	1	1	1	1	1	1	1	1	0	1	1	0	1	2	1	1
K00086	14	13	11	16	11	13	14	14	7	6	11	5	9	10	11	8
K00087	27	23	23	24	24	20	23	21	13	28	21	7	14	15	15	12
K00088	829	842	818	872	810	854	849	847	902	756	839	800	814	856	828	805
K00090	208	167	206	148	211	180	164	156	216	278	203	268	225	247	178	240
K00091	51	56	51	58	50	51	56	56	42	38	48	31	42	39	51	40
K00094	14	6	9	3	11	4	5	2	5	20	7	3	6	6	2	5
K00096	7	12	9	19	8	14	14	15	5	2	11	3	6	11	10	5
K00097	451	425	456	369	460	411	404	401	492	518	439	501	478	440	438	484
K00098	35	44	36	48	34	36	44	48	20	27	31	11	22	21	35	20
K00099	472	439	482	435	486	476	447	432	464	541	499	554	513	544	462	527
K00100	941	1051	1000	1078	999	1034	1056	1075	983	940	1001	943	993	945	1064	971
K00101	333	338	344	316	342	320	330	341	298	365	320	332	330	310	335	332
K00102	334	453	373	504	345	405	463	490	234	216	344	187	282	229	414	257
K00103	23	40	25	33	24	27	30	31	119	14	24	12	27	20	32	17
K00104	415	472	440	513	429	463	486	490	335	368	436	340	398	389	458	381
K00105	39	16	11	18	13	13	15	18	12	2	10	4	9	7	13	8
K00108	586	689	625	694	613	626	686	716	466	519	577	468	548	469	662	529
K00109	0	0	0	0	0	0	0	0	0	0	0	0	0	0	0	0
K00111	761	880	800	940	782	852	894	909	729	668	797	653	730	726	837	707
K00112	25	13	17	8	20	9	11	7	10	36	13	6	11	11	6	10
K00113	24	12	16	7	18	8	10	6	9	34	12	4	9	10	4	8
K00114	229	297	262	298	281	295	303	297	186	221	274	231	297	202	350	265
K00115	1	2	2	3	1	2	2	3	1	0	1	1	1	1	2	1
K00116	480	488	485	482	497	482	491	477	403	455	481	454	483	472	494	477
K00117	517	439	521	346	555	458	420	399	542	712	518	702	619	578	510	642
K00118	119	111	128	96	127	116	108	112	148	153	126	186	145	154	122	160
K00119	245	387	299	431	273	338	393	435	191	138	274	167	223	175	354	211
K00121	495	538	536	550	535	550	548	558	485	534	542	569	549	549	560	556
K00122	93	116	92	110	92	93	107	107	137	59	84	44	81	57	104	66
K00123	1385	1536	1427	1690	1418	1533	1597	1570	1050	1222	1442	1043	1280	1248	1479	1206
K00124	199	212	200	206	207	197	211	203	132	191	189	130	186	140	215	165
K00125	1	0	1	0	1	0	0	0	0	0	0	0	0	0	0	0
K00126	11	15	13	16	13	14	15	16	7	8	12	7	11	8	16	10
K00127	110	107	106	100	109	100	105	99	72	112	99	71	98	74	107	88
K00128	1591	1934	1742	2076	1695	1873	1970	2051	1467	1393	1722	1439	1619	1531	1910	1561
K00129	0	0	0	0	0	0	0	0	0	0	0	0	0	0	0	0
K00130	404	463	423	466	424	429	458	464	416	379	408	339	396	383	446	376
K00131	103	93	86	106	96	95	99	92	59	76	90	52	83	77	94	74
K00132	9	12	9	20	8	16	16	15	6	1	12	3	6	11	10	5
K00133	582	579	572	585	571	578	579	578	575	549	576	555	566	567	572	564
K00134	747	766	732	793	738	757	774	763	672	664	742	636	707	690	750	687
K00135	841	965	869	1036	840	923	979	1007	752	728	848	630	760	738	904	719
K00137	56	57	54	54	62	50	56	53	32	61	50	28	46	40	52	41
K00138	17	6	10	2	12	4	5	2	6	24	8	2	6	6	1	5
K00140	613	661	640	695	635	669	674	670	627	616	646	575	628	624	664	605
K00141	156	140	164	116	166	145	134	138	176	206	158	225	187	185	158	199
K00145	477	488	492	499	490	500	496	494	442	481	498	499	492	499	495	497
K00146	69	65	66	62	74	60	66	60	39	79	60	37	58	52	63	51
K00147	591	577	590	574	592	594	576	576	648	612	603	650	620	633	595	626
K00148	58	60	61	59	67	62	62	58	43	67	61	51	66	63	69	59
K00150	3	4	3	4	3	3	3	4	2	2	3	2	2	2	3	2
K00151	103	138	113	152	107	121	141	148	70	78	103	57	83	77	120	77
K00152	5	5	5	5	5	5	5	5	3	6	5	3	5	3	6	4
K00153	3	3	3	3	3	3	3	3	2	2	3	2	3	10	3	2
K00154	187	213	196	195	200	193	202	202	246	189	189	166	201	156	217	184
K00155	66	98	75	99	72	83	92	99	121	47	71	45	67	49	91	56
K00156	301	255	300	215	309	261	247	236	301	395	289	373	330	342	275	344
K00158	176	199	147	274	134	206	224	232	95	27	166	50	95	128	163	86
K00161	454	563	485	650	459	555	586	617	462	316	497	389	430	476	529	420
K00162	477	605	517	693	489	590	627	663	480	332	526	414	458	495	570	448
K00163	1015	763	970	530	1003	780	691	634	1212	1369	934	1300	1138	1106	854	1176
K00164	1316	1339	1364	1277	1350	1305	1310	1319	1440	1378	1334	1431	1373	1373	1332	1396
K00166	167	246	189	316	176	245	269	280	109	67	199	80	137	145	220	123
K00167	152	224	172	291	160	225	246	255	99	59	182	72	124	136	200	111
K00169	11	13	11	14	10	10	13	13	6	7	9	4	7	7	10	6
K00170	7	6	6	5	5	4	5	5	3	6	5	2	4	3	4	3
K00171	1	1	1	1	1	1	1	1	1	1	1	0	1	0	0	0
K00172	4	5	4	6	4	4	5	5	2	3	4	1	3	3	4	2
K00174	171	236	178	259	166	208	232	237	228	67	179	78	149	122	211	121
K00175	90	123	93	133	87	107	120	122	120	36	93	41	78	63	109	63
K00176	3	2	2	1	2	1	1	1	2	2	2	1	2	2	1	2
K00177	11	11	10	11	9	9	11	10	6	4	9	3	6	5	8	6
K00179	73	71	68	70	61	57	69	69	38	40	57	20	40	34	51	37
K00180	36	38	35	39	31	31	37	39	20	19	29	11	21	17	29	19
K00183	1	1	1	1	1	1	1	1	0	0	1	0	0	0	1	0
K00184	17	22	19	22	17	19	21	22	11	12	18	8	14	10	19	12
K00185	12	13	12	13	11	10	12	12	7	7	10	3	7	6	9	6
K00192	0	0	0	0	0	0	0	0	0	0	0	0	0	0	0	0
K00194	0	0	0	0	0	0	0	0	0	0	0	0	0	0	0	0
K00196	0	0	0	0	0	0	0	0	0	0	0	0	0	0	0	0
K00197	1	0	1	0	1	0	0	0	0	1	1	0	0	0	0	0
K00198	15	11	12	9	11	8	10	8	6	8	10	3	7	6	6	6
K00200	17	16	17	13	21	21	16	12	14	25	23	21	30	13	29	23
K00201	8	7	8	5	11	11	7	4	7	15	12	12	17	7	16	13
K00202	7	7	7	5	9	9	7	5	6	11	10	9	14	6	13	10
K00203	0	0	0	0	0	0	0	0	0	0	0	0	0	0	0	0
K00205	0	0	0	0	0	0	0	0	0	0	0	0	0	0	0	0
K00207	58	92	72	105	71	83	96	103	40	38	67	33	54	44	86	49
K00208	309	436	338	505	314	396	449	472	259	158	333	144	249	213	385	219
K00210	1	1	1	1	1	1	1	2	1	1	1	0	1	0	1	1
K00214	0	0	0	0	0	0	0	0	0	0	0	0	0	0	0	0
K00215	394	400	389	407	386	397	400	402	393	361	391	372	382	383	393	379
K00216	55	59	55	68	55	59	62	61	43	54	57	39	46	55	51	45
K00217	27	34	28	36	25	29	34	36	16	17	25	12	20	14	30	18
K00218	6	8	7	9	6	8	8	9	5	5	7	4	6	6	7	5
K00219	475	367	453	261	480	368	333	303	616	658	438	600	527	523	396	545
K00220	64	128	89	150	80	111	133	149	50	17	85	37	63	43	119	57
K00221	3	3	2	3	2	2	3	3	1	1	2	1	1	2	2	1
K00224	3	1	2	0	2	1	1	0	1	2	1	0	1	1	0	1
K00226	559	550	538	553	537	545	548	555	562	508	540	541	540	539	548	540
K00228	325	302	334	248	342	299	284	281	401	405	326	419	377	349	329	387
K00230	17	9	12	6	13	7	8	6	7	20	10	3	7	8	4	6
K00231	152	221	168	325	149	244	257	260	105	38	196	61	111	179	183	98
K00232	1	1	1	1	1	1	1	1	1	1	1	1	2	16	1	1
K00239	830	843	857	808	847	820	825	830	901	857	838	885	856	865	833	867
K00240	350	356	362	340	357	346	348	351	378	361	353	376	362	365	352	367
K00241	191	199	198	199	194	195	198	199	200	187	195	194	193	197	194	194
K00242	135	129	139	109	140	124	122	122	159	160	133	165	149	144	134	154
K00243	144	157	126	206	123	164	174	174	82	53	138	55	96	110	140	86
K00244	214	161	148	185	149	156	168	161	101	130	148	53	100	112	119	91
K00245	23	14	17	10	19	11	12	9	10	29	14	6	12	10	9	10
K00246	13	7	9	5	10	5	6	4	5	16	8	2	6	5	3	5
K00247	8	4	5	3	6	3	4	3	3	11	4	1	3	3	2	3
K00248	122	118	118	122	124	120	121	109	87	123	118	78	114	102	121	100
K00249	708	945	778	1036	736	859	966	1011	456	470	735	378	634	478	907	546
K00252	340	363	355	334	352	340	349	357	394	341	340	364	363	342	369	361
K00253	314	323	331	286	334	310	308	312	384	357	318	362	354	314	343	352
K00255	11	7	8	6	10	6	7	5	5	17	8	4	7	8	6	7
K00256	75	90	80	94	78	80	90	92	47	58	70	39	62	50	85	54
K00257	1605	1703	1666	1705	1657	1659	1699	1706	1525	1619	1619	1469	1623	1523	1719	1560
K00258	12	12	12	10	13	11	11	11	17	13	12	13	14	12	13	13
K00259	248	327	254	408	234	319	347	359	241	95	267	113	188	217	278	165
K00260	92	144	106	209	93	151	164	171	62	18	122	37	69	102	120	61
K00261	62	46	50	42	47	39	43	41	31	67	40	15	32	31	32	27
K00262	244	254	221	285	228	254	266	257	174	176	231	131	198	185	243	174
K00263	211	209	228	199	237	232	207	201	313	267	246	313	279	291	241	283
K00265	2079	2132	2155	2168	2141	2185	2161	2169	1979	2123	2183	2266	2182	2233	2174	2218
K00266	803	861	839	881	831	852	872	883	725	786	833	802	807	806	850	813
K00270	3	6	4	9	4	6	7	7	2	0	5	2	3	4	5	2
K00271	0	0	0	0	0	0	0	0	0	0	0	1	0	1	0	0
K00273	9	6	9	4	9	7	6	6	12	14	9	17	12	13	8	14
K00274	280	298	309	298	308	307	300	311	310	317	310	367	328	343	318	342
K00275	236	228	242	191	244	216	212	211	314	278	231	280	261	244	235	264
K00276	41	49	37	38	37	32	38	37	115	38	32	12	32	29	35	21
K00278	454	486	465	509	469	497	493	479	493	444	486	408	468	452	490	439
K00281	1013	939	1052	802	1070	930	905	901	1050	1245	1003	1295	1131	1135	1000	1190
K00282	161	231	176	298	161	238	248	252	206	63	200	83	139	159	201	118
K00283	179	255	195	330	179	264	275	280	222	71	222	93	155	177	224	132
K00284	71	85	72	109	67	87	92	92	53	36	76	32	53	62	73	47
K00285	827	781	848	727	855	795	773	769	796	970	823	946	885	858	826	905
K00286	462	491	468	546	459	512	510	514	466	411	491	445	452	491	479	451
K00287	263	262	259	263	258	263	262	263	270	249	263	264	262	262	263	263
K00290	87	109	89	122	91	104	113	113	64	58	90	49	80	62	109	69
K00292	0	1	1	1	1	1	1	1	0	0	1	1	1	0	1	1
K00293	1	0	1	0	1	0	0	0	0	1	0	0	0	0	0	0
K00294	116	176	132	252	116	185	199	207	78	29	150	48	87	133	146	78
K00297	430	363	424	295	441	371	346	341	442	535	414	554	482	472	404	505
K00298	2	0	0	1	0	0	0	1	1	0	0	0	0	0	0	0
K00299	153	150	157	156	159	163	156	151	143	169	162	168	164	174	159	164
K00301	36	63	46	74	43	57	65	73	26	18	44	19	33	28	58	29
K00302	300	419	351	452	363	404	431	449	235	270	353	246	337	255	444	303
K00303	169	234	195	253	200	226	241	247	122	150	197	125	187	132	248	164
K00304	25	36	29	39	31	34	37	39	18	21	29	18	28	19	39	24
K00305	41	59	48	63	51	56	61	63	29	36	48	30	46	32	63	40
K00309	10	17	12	20	11	15	17	20	7	4	11	4	8	7	14	7
K00311	602	597	636	515	641	587	569	576	740	715	618	778	705	648	648	722
K00313	76	76	69	77	68	61	74	75	40	67	60	22	42	38	54	38
K00314	67	137	93	162	85	118	142	166	50	19	86	33	59	43	121	54
K00315	50	101	69	119	70	87	104	124	37	37	63	26	44	32	89	41
K00316	15	14	13	14	13	11	14	13	7	15	10	4	9	7	11	7
K00317	48	55	43	60	39	44	55	58	27	11	37	14	27	21	44	25
K00318	72	110	82	161	72	117	126	131	48	16	95	29	54	84	92	48
K00320	1	1	1	1	1	1	1	1	1	1	1	2	2	6	1	1
K00322	121	125	115	118	128	111	123	114	68	130	110	63	104	78	118	91
K00324	390	404	402	366	404	376	387	391	421	430	381	390	403	360	405	396
K00325	383	391	393	348	396	364	371	374	437	428	373	393	401	359	395	394
K00329	4	7	5	8	5	6	7	8	3	1	5	2	3	2	6	3
K00330	150	143	154	125	156	140	137	136	172	176	150	178	165	158	149	169
K00331	222	216	230	191	232	210	207	207	251	257	223	262	243	233	224	249
K00332	222	220	239	196	236	224	211	217	297	264	237	315	270	269	240	282
K00333	422	420	454	366	449	421	399	411	561	500	447	592	510	497	457	532
K00334	217	228	231	206	231	217	218	225	247	238	223	252	239	220	234	243
K00335	582	574	601	503	600	546	545	547	645	642	576	648	621	571	586	629
K00336	880	826	899	694	913	801	778	770	1031	1045	867	1051	971	909	868	991
K00337	415	400	430	350	433	394	381	381	488	483	420	504	463	444	420	474
K00338	192	184	197	160	199	179	175	174	222	222	191	225	210	200	192	214
K00339	240	229	249	198	251	226	218	218	289	284	243	302	272	262	243	280
K00340	116	113	120	99	121	111	108	108	135	135	117	139	129	123	118	132
K00341	818	794	852	696	856	780	757	759	968	950	830	1006	919	877	837	942
K00342	601	576	618	504	623	563	548	546	694	697	600	708	658	628	599	672
K00343	564	544	584	477	589	534	519	519	658	658	569	680	627	601	570	641
K00344	918	1021	978	1030	975	997	1025	1044	867	918	961	898	966	896	1047	938
K00346	57	53	51	48	55	47	52	46	29	58	48	26	45	31	48	39
K00347	52	48	46	44	50	42	47	42	26	52	43	24	40	28	44	36
K00348	33	30	29	28	32	27	30	26	17	34	27	15	26	18	28	23
K00349	27	25	24	23	26	22	25	22	14	28	23	13	22	15	23	19
K00350	26	24	23	22	25	21	23	21	13	28	22	12	20	14	22	18
K00351	53	49	47	44	51	43	48	42	27	53	44	24	41	29	44	36
K00354	17	16	18	14	18	16	16	16	19	20	17	24	19	20	17	21
K00355	80	76	80	72	83	77	76	73	69	94	78	81	85	78	82	83
K00356	52	87	62	112	56	83	93	103	39	14	65	29	45	44	79	41
K00358	21	24	20	31	20	25	26	27	13	14	22	9	15	18	20	13
K00359	111	94	72	133	70	98	104	110	57	25	80	24	49	72	75	44
K00360	2	2	2	3	2	2	2	3	1	1	2	1	2	1	2	1
K00362	675	726	679	755	687	709	739	726	502	632	685	520	646	581	720	601
K00363	76	81	77	82	79	80	82	80	60	74	78	64	77	67	83	72
K00364	134	125	103	155	98	115	131	135	67	58	100	32	65	75	96	59
K00365	9	14	12	19	11	15	16	17	9	7	14	9	10	16	14	10
K00366	30	55	39	76	33	53	61	66	23	3	41	14	25	30	48	23
K00367	0	1	0	1	0	0	1	1	0	0	0	0	0	0	1	0
K00368	86	134	104	151	94	117	137	150	65	44	96	54	77	66	122	71
K00370	600	678	592	763	566	636	700	701	385	430	578	311	460	446	590	421
K00371	243	273	238	299	227	251	278	280	155	174	229	125	185	173	237	169
K00372	413	437	431	426	437	434	437	437	357	436	433	412	448	385	465	431
K00373	86	96	84	105	81	88	98	98	55	64	81	45	67	60	85	61
K00374	107	126	108	141	102	116	130	132	70	73	105	57	84	79	111	77
K00375	553	586	541	656	545	578	611	597	351	492	535	307	462	442	555	408
K00376	129	174	142	185	137	154	176	179	82	93	134	70	116	75	165	103
K00378	57	29	39	18	42	20	25	15	22	62	31	9	22	22	11	20
K00380	1132	1010	1177	872	1197	1060	982	969	1260	1428	1167	1597	1336	1372	1121	1424
K00381	649	618	671	573	681	634	610	604	639	760	668	774	719	696	661	736
K00382	1641	1686	1680	1733	1654	1712	1704	1725	1643	1607	1691	1723	1675	1737	1693	1695
K00383	519	546	508	571	504	544	553	564	539	453	517	474	493	488	536	487
K00384	989	1094	999	1250	960	1115	1143	1171	915	762	1034	854	910	995	1038	901
K00385	5	2	3	1	3	1	1	0	2	7	2	1	2	2	0	1
K00386	2	2	2	2	2	1	2	2	1	1	1	1	1	1	1	1
K00387	3	5	3	6	3	4	5	5	2	1	3	1	2	2	4	2
K00389	10	8	9	7	11	9	8	6	6	14	10	7	10	11	9	8
K00390	276	268	286	257	290	277	267	264	271	316	290	325	305	303	284	311
K00392	1	0	0	0	0	0	0	0	0	0	0	0	1	9	0	0
K00394	10	5	7	2	7	3	3	2	4	10	6	1	4	4	1	3
K00395	2	1	2	0	2	1	1	0	1	2	1	0	1	1	0	1
K00397	30	62	42	74	37	52	64	73	23	3	39	15	27	19	55	25
K00399	0	0	0	0	0	0	0	0	0	0	0	0	0	0	0	0
K00400	1	1	1	1	0	1	1	1	0	0	0	0	0	0	0	0
K00404	363	431	391	428	405	413	433	430	268	336	387	294	392	279	464	354
K00405	145	175	158	175	162	168	176	176	108	132	157	118	158	111	188	142
K00406	210	249	228	245	235	237	249	249	167	198	225	182	228	170	265	211
K00407	28	34	31	35	32	32	35	35	21	25	29	22	28	22	35	26
K00410	41	84	57	100	48	69	87	97	31	0	53	21	36	26	74	33
K00411	214	210	227	178	228	207	199	201	265	256	221	284	253	235	228	261
K00412	412	375	426	300	435	379	350	348	526	520	417	563	494	461	420	511
K00413	232	213	243	171	248	216	200	199	303	297	238	327	283	266	241	294
K00423	231	217	249	180	250	227	208	211	277	289	248	353	295	281	254	311
K00425	966	914	969	874	975	940	900	885	1133	1089	983	1109	1034	1065	940	1050
K00426	683	656	686	641	690	676	649	639	800	755	700	766	726	749	670	733
K00427	54	28	43	13	48	26	23	18	45	83	39	51	44	47	23	47
K00428	234	200	229	166	235	196	191	185	216	291	216	256	238	223	206	245
K00432	410	356	409	316	418	377	350	342	430	491	410	538	462	474	391	487
K00433	230	277	260	285	256	269	280	296	229	224	256	256	255	239	285	257
K00435	28	33	31	32	30	31	32	35	27	28	30	30	30	27	33	30
K00436	36	21	27	14	25	15	17	13	18	27	21	5	14	13	9	13
K00437	2	1	1	0	1	1	1	0	4	1	1	0	1	1	1	1
K00440	0	0	0	0	0	0	0	0	0	0	0	0	0	0	0	0
K00441	10	19	13	22	12	16	20	23	8	4	13	6	9	7	17	8
K00442	0	0	0	0	0	0	0	0	0	0	0	0	0	0	0	0
K00443	0	0	0	0	0	0	0	0	0	0	0	0	0	0	0	0
K00446	106	123	120	121	115	118	123	130	113	107	114	134	118	121	124	125
K00448	85	88	91	80	94	87	86	88	86	102	89	106	99	92	95	101
K00449	104	106	111	95	115	105	104	105	105	127	108	129	120	112	115	123
K00450	56	64	55	68	53	58	64	64	31	44	51	25	44	35	58	37
K00451	264	244	274	203	278	246	229	229	370	332	268	359	316	308	269	325
K00452	66	47	68	30	69	54	43	42	90	102	67	123	88	96	59	99
K00453	186	142	189	109	192	161	135	133	229	266	189	304	234	249	170	255
K00455	33	29	30	27	31	26	29	27	22	39	27	21	26	23	26	25
K00457	343	329	350	288	363	325	316	310	384	411	339	383	384	349	358	377
K00459	505	556	530	557	519	540	553	560	504	481	518	476	525	466	570	501
K00460	1	1	1	1	1	1	1	1	1	1	1	0	1	1	1	1
K00462	34	34	37	31	37	35	33	34	37	40	36	47	41	40	38	43
K00463	0	0	0	0	0	0	0	0	0	1	0	0	0	0	0	0
K00464	5	2	4	1	4	2	2	1	3	4	3	2	3	3	1	3
K00466	27	29	30	26	37	29	29	25	18	36	29	24	35	30	36	30
K00467	0	0	0	0	0	0	0	1	0	0	0	0	0	1	0	0
K00468	0	0	0	0	0	0	0	0	0	0	0	0	0	0	0	0
K00470	11	5	7	3	9	4	5	3	4	19	6	2	5	5	2	4
K00471	10	12	10	12	11	11	12	12	6	10	10	7	10	6	13	9
K00472	78	62	79	51	79	69	60	58	91	106	79	119	94	100	71	102
K00476	2	2	1	0	1	1	1	0	18	2	1	0	2	0	1	0
K00477	8	3	5	1	4	2	2	1	3	10	2	1	2	1	1	2
K00478	9	6	9	4	9	7	6	5	12	14	9	16	12	14	8	13
K00479	85	126	102	137	104	116	130	137	63	65	99	62	90	69	127	82
K00480	163	222	182	241	168	192	224	238	118	107	165	94	133	114	196	125
K00481	153	178	169	177	167	168	178	187	141	157	160	157	160	150	178	161
K00483	65	80	66	102	62	77	87	88	38	49	67	22	43	56	64	37
K00484	9	7	7	6	8	5	6	5	4	13	6	2	5	4	4	4
K00485	24	34	28	36	28	31	35	38	19	20	27	19	25	20	34	23
K00486	164	118	168	63	173	129	99	96	302	259	167	315	229	242	147	253
K00491	64	94	70	127	61	92	103	109	41	13	75	24	45	58	78	40
K00492	198	252	212	291	203	242	263	275	141	148	212	123	173	168	234	158
K00493	19	38	27	45	24	32	40	45	15	5	25	11	17	14	34	16
K00494	0	0	0	0	0	0	0	0	0	0	0	0	0	0	0	0
K00495	3	4	3	4	4	4	4	4	2	3	3	2	3	3	4	3
K00496	64	60	60	44	62	50	51	48	117	78	55	61	65	59	57	61
K00499	34	20	23	5	23	14	11	5	78	40	20	12	28	12	18	18
K00500	169	148	173	124	180	160	140	135	241	222	177	242	214	207	174	217
K00505	14	24	18	28	15	20	25	27	10	5	16	8	12	10	21	11
K00507	345	258	338	157	351	268	222	205	554	504	331	531	434	423	306	454
K00508	139	96	139	59	145	108	87	84	179	217	136	243	178	201	118	199
K00510	18	30	19	27	17	20	25	26	65	4	17	6	16	13	23	11
K00514	2	3	2	4	2	3	3	4	1	1	2	1	2	1	3	1
K00517	477	578	544	628	513	578	593	629	499	431	551	566	530	572	581	546
K00518	1	1	1	1	1	1	1	1	1	0	1	0	1	1	1	1
K00520	305	338	295	314	294	295	312	306	457	251	287	205	290	224	318	250
K00523	90	69	78	54	86	70	65	51	65	108	76	56	88	55	81	72
K00524	0	0	0	0	0	0	0	0	0	0	0	0	0	0	0	0
K00525	1746	1804	1758	1819	1743	1782	1802	1820	1744	1670	1755	1699	1733	1688	1793	1721
K00526	576	536	549	523	556	541	532	521	582	580	554	567	563	567	537	562
K00527	366	327	274	403	268	323	351	348	183	170	280	104	193	212	266	173
K00528	346	325	354	279	370	329	315	304	332	421	352	413	401	372	366	400
K00529	207	261	232	270	220	237	261	283	178	176	215	181	200	180	250	197
K00531	2	4	3	4	2	3	4	4	1	0	2	1	2	1	3	1
K00532	0	0	0	0	0	0	0	0	0	0	0	0	0	0	0	0
K00534	15	24	18	27	16	20	24	26	10	6	17	8	13	9	22	11
K00535	0	0	0	0	0	0	0	0	0	0	0	0	0	0	0	0
K00537	316	338	305	374	299	336	348	357	277	241	312	253	282	280	326	274
K00539	0	0	0	0	0	0	0	0	0	0	0	0	0	0	0	0
K00540	1734	1792	1690	1968	1676	1820	1856	1837	1460	1527	1733	1332	1560	1581	1724	1483
K00543	0	0	0	0	0	0	0	0	0	0	0	0	0	0	0	0
K00544	1	1	1	1	1	1	1	1	0	0	1	0	0	1	1	0
K00545	0	0	0	0	0	0	0	0	0	0	0	0	0	0	0	0
K00547	264	304	266	397	250	332	337	341	216	160	297	199	220	289	272	219
K00548	1178	1188	1228	1144	1246	1199	1183	1178	1106	1329	1221	1301	1280	1214	1250	1282
K00549	923	900	889	974	880	935	933	918	770	821	918	823	854	908	880	851
K00551	18	36	25	42	22	30	37	41	15	3	24	11	17	13	32	16
K00554	394	384	385	381	384	385	382	382	406	377	387	395	389	392	384	391
K00555	2	2	2	1	3	2	1	1	3	4	2	5	3	4	2	4
K00556	23	18	18	17	20	15	17	15	10	27	17	7	13	12	13	12
K00557	73	62	64	54	74	56	60	50	38	86	61	37	60	47	59	53
K00558	472	447	460	448	463	456	447	449	474	479	463	477	464	483	446	468
K00560	425	435	421	449	418	439	439	442	433	392	430	419	423	427	437	421
K00561	27	32	24	36	22	27	32	35	14	5	22	8	15	13	26	14
K00563	108	98	88	119	93	104	107	100	59	78	97	45	74	82	87	66
K00564	341	337	340	336	352	343	341	339	314	360	344	357	351	352	347	355
K00566	601	592	589	592	587	592	590	592	614	568	593	599	591	597	588	595
K00567	243	239	240	238	235	237	237	241	252	233	237	243	236	245	234	239
K00568	341	346	357	307	360	332	331	333	386	382	345	392	377	340	361	380
K00569	80	66	79	45	85	67	59	52	125	109	80	111	102	91	79	102
K00570	29	58	39	62	34	45	55	61	60	7	36	15	29	18	50	23
K00571	179	172	155	211	148	183	186	189	137	103	166	125	133	162	155	135
K00573	485	492	519	437	514	480	473	487	553	554	501	616	552	518	520	573
K00574	667	627	675	542	693	626	600	599	745	781	666	807	757	695	689	763
K00575	521	509	539	498	545	530	513	505	498	572	548	586	565	556	535	573
K00577	0	0	0	0	0	0	0	0	0	0	0	0	0	0	0	0
K00580	0	0	0	0	0	0	0	0	0	0	0	0	0	0	0	0
K00584	0	0	0	0	0	0	0	0	0	0	0	0	0	0	0	0
K00587	30	20	31	12	32	24	18	18	43	49	31	59	42	45	27	47
K00588	8	10	9	16	8	13	13	12	6	5	11	5	8	11	10	7
K00590	3	2	3	2	3	2	2	2	3	4	2	3	3	3	2	3
K00594	0	1	0	1	0	0	1	1	0	0	0	0	0	2	0	0
K00595	109	153	126	168	123	138	156	165	83	74	119	71	101	89	143	93
K00596	6	4	5	4	4	4	4	4	3	7	4	1	3	3	3	2
K00598	67	92	76	100	74	80	94	99	45	47	68	36	56	49	83	51
K00599	459	517	412	638	400	510	548	581	363	220	426	250	336	381	469	312
K00600	737	741	728	742	733	734	740	738	721	699	727	697	724	713	741	714
K00602	823	812	809	810	806	813	809	810	849	784	815	825	816	821	811	819
K00603	4	0	0	0	1	0	0	0	2	0	0	0	0	0	0	0
K00604	515	517	506	525	500	512	517	521	512	471	506	488	494	497	507	494
K00605	584	649	625	660	623	647	653	661	619	583	630	612	625	609	657	620
K00606	392	424	414	432	408	424	426	431	419	390	417	416	413	414	425	414
K00609	492	480	479	478	476	480	478	478	496	471	479	481	480	480	478	480
K00610	10	6	7	4	8	4	5	3	4	14	6	2	4	4	2	4
K00611	366	416	342	469	339	386	425	425	289	217	342	153	274	250	368	235
K00612	143	179	156	183	162	171	182	181	97	128	155	105	158	106	197	135
K00613	8	12	9	13	8	10	12	13	5	4	8	4	6	5	11	6
K00614	27	20	17	22	18	19	20	20	16	15	17	10	14	15	16	13
K00615	1461	1523	1434	1660	1412	1547	1573	1566	1326	1242	1473	1208	1320	1376	1445	1294
K00616	373	357	360	375	363	373	368	357	312	372	370	334	349	369	349	345
K00619	11	12	11	15	10	12	12	12	6	7	11	4	8	12	9	7
K00620	307	413	331	498	316	404	439	451	202	171	343	157	263	246	384	230
K00622	0	0	0	0	0	0	0	0	0	0	0	0	0	0	0	0
K00624	0	0	0	0	0	0	0	0	0	0	0	0	0	1	0	0
K00625	228	262	212	310	197	252	270	279	249	112	218	119	171	175	230	152
K00626	1528	1748	1591	1834	1553	1667	1763	1812	1371	1308	1547	1209	1457	1333	1708	1368
K00627	1508	1437	1525	1351	1518	1453	1410	1413	1675	1657	1510	1751	1608	1649	1483	1650
K00631	646	459	642	295	683	510	423	390	777	979	637	1050	813	839	563	890
K00632	478	438	462	411	468	428	426	408	480	526	447	439	457	464	425	448
K00633	17	15	14	18	14	14	16	15	9	14	14	5	9	11	11	9
K00634	52	83	61	125	54	94	98	101	38	12	75	24	42	62	72	37
K00635	11	8	9	7	10	7	8	6	5	14	8	3	7	8	6	6
K00638	48	57	46	65	44	51	55	56	74	35	46	21	36	38	45	30
K00639	287	268	285	246	284	267	257	257	367	316	284	335	301	317	265	310
K00640	308	349	303	386	306	336	362	358	194	224	304	164	261	222	334	229
K00641	671	601	697	522	703	642	588	583	751	827	702	956	805	815	681	853
K00643	105	203	142	236	132	178	210	238	81	35	137	63	105	71	191	93
K00645	577	565	572	561	569	570	563	565	605	572	577	606	583	594	568	590
K00646	6	10	8	20	7	14	14	14	5	3	12	3	5	12	9	4
K00647	616	547	624	434	643	542	510	498	768	787	607	803	708	671	594	734
K00648	984	931	987	859	993	946	901	896	1236	1081	994	1168	1078	1084	974	1094
K00651	134	136	120	161	117	132	142	145	90	90	121	76	93	107	114	91
K00652	500	481	513	432	517	478	464	464	569	570	506	593	551	532	504	562
K00655	539	540	542	530	547	538	537	537	533	538	539	547	552	541	553	549
K00656	535	466	397	589	396	469	507	488	265	294	416	126	252	330	341	227
K00657	102	113	100	153	97	131	128	126	81	74	117	70	85	110	103	81
K00658	761	755	786	708	779	742	738	743	809	818	766	850	804	807	765	820
K00661	154	168	147	196	144	168	177	181	124	105	153	111	127	141	154	124
K00662	32	47	35	78	31	60	59	59	22	7	46	13	23	42	40	20
K00663	6	10	8	16	7	11	12	13	5	1	9	3	5	7	9	4
K00666	1084	1264	1170	1357	1146	1233	1295	1330	887	966	1147	912	1082	1042	1262	1020
K00672	9	9	9	7	11	12	9	7	7	14	12	11	16	7	16	13
K00673	113	111	106	94	120	97	103	91	127	129	100	63	107	76	111	88
K00674	373	340	372	285	380	334	321	318	427	436	362	452	412	391	365	422
K00675	79	87	77	98	77	86	87	85	122	69	82	54	74	76	80	64
K00676	59	84	65	143	58	107	104	104	52	20	86	30	46	86	72	41
K00677	307	281	309	226	314	269	258	253	410	369	297	367	338	314	292	344
K00680	361	444	367	603	348	473	488	499	337	212	401	209	294	374	397	268
K00681	1328	1297	1372	1209	1357	1289	1269	1273	1410	1473	1342	1521	1427	1390	1343	1455
K00683	54	37	55	22	57	43	33	33	76	88	55	105	74	80	48	84
K00684	257	230	262	183	270	232	215	210	317	332	258	345	304	284	257	314
K00685	255	239	270	202	275	247	231	231	279	320	267	357	311	290	274	325
K00686	11	20	15	36	13	25	25	26	9	2	20	5	10	21	17	8
K00687	60	29	20	38	23	26	29	35	24	4	21	7	16	17	23	14
K00688	581	535	498	564	526	516	545	515	349	475	503	307	452	407	504	404
K00689	27	4	3	4	5	3	3	3	15	3	2	1	4	3	2	2
K00690	153	170	133	247	125	202	204	195	83	57	163	46	83	134	134	77
K00691	112	150	109	247	97	186	186	188	72	14	143	40	71	129	127	64
K00692	31	40	33	56	32	46	46	46	22	22	41	19	31	35	40	26
K00694	258	250	261	228	270	243	245	244	232	305	251	266	266	245	258	264
K00695	5	4	5	3	4	3	3	2	2	8	3	1	2	2	2	2
K00696	14	12	14	8	21	21	12	6	13	29	23	25	35	14	31	26
K00697	328	301	336	260	331	294	289	297	338	391	318	404	351	353	310	371
K00700	770	672	759	601	779	703	660	650	787	923	759	974	853	872	737	890
K00701	86	59	89	34	91	69	53	52	121	138	88	167	118	128	76	134
K00703	405	365	384	355	397	375	366	356	354	425	388	409	403	394	380	405
K00705	443	351	399	289	419	344	334	320	392	504	382	462	431	413	369	442
K00712	158	178	136	197	123	146	178	190	83	33	122	43	85	72	141	78
K00713	3	1	2	0	2	1	1	0	1	4	1	0	1	1	0	1
K00720	62	49	62	38	61	51	46	47	70	84	58	87	69	71	53	75
K00721	479	485	508	485	494	505	489	502	553	509	517	619	533	582	500	564
K00729	0	0	0	0	0	0	0	0	0	0	0	0	0	0	0	0
K00737	1	1	1	1	1	1	1	1	0	0	0	0	0	0	1	0
K00748	452	413	457	329	466	397	379	372	614	552	441	559	508	473	434	518
K00752	8	4	3	6	3	5	4	4	5	1	4	1	3	5	3	2
K00754	234	281	240	359	225	296	307	316	180	150	255	162	200	227	262	190
K00756	158	198	146	289	131	214	228	236	93	24	169	51	95	140	164	85
K00757	38	23	22	10	25	12	14	9	75	34	18	5	18	13	10	12
K00758	136	148	136	134	136	128	137	140	174	139	127	105	128	113	137	117
K00759	216	218	208	232	208	220	223	223	179	185	212	187	199	201	213	196
K00760	238	219	226	220	229	228	219	219	260	238	233	254	238	255	223	243
K00761	248	233	230	241	229	233	234	233	248	222	231	212	219	234	219	218
K00762	324	316	317	316	316	319	316	316	336	314	319	329	322	326	318	324
K00763	710	657	681	659	678	677	657	660	762	714	687	761	700	754	658	722
K00764	762	771	756	777	755	773	771	775	783	724	765	765	767	760	778	764
K00765	375	359	379	338	379	362	351	347	425	405	379	423	395	404	363	404
K00766	488	485	492	483	490	493	484	483	523	488	499	521	506	513	493	510
K00767	350	327	352	314	356	345	325	319	404	397	361	413	383	396	345	389
K00768	253	270	266	260	270	260	267	270	224	267	259	254	264	239	276	261
K00769	36	57	42	65	39	47	58	63	23	20	38	14	26	20	48	24
K00772	187	154	194	114	199	166	144	141	227	258	194	301	239	239	184	259
K00773	600	602	590	599	586	594	595	596	660	558	593	584	589	583	592	586
K00777	1	2	2	2	1	2	2	2	1	1	1	1	1	1	1	1
K00782	62	68	60	90	59	74	75	73	40	48	68	32	50	62	61	44
K00783	233	233	229	237	228	234	234	236	241	218	232	233	230	229	233	231
K00784	178	180	150	229	147	183	196	195	100	83	161	63	109	130	150	98
K00785	1	0	0	0	1	0	0	0	0	1	0	0	0	0	0	0
K00786	66	80	63	137	57	99	97	100	46	20	78	26	44	81	68	39
K00788	365	406	382	427	374	402	414	428	329	326	381	362	365	359	404	367
K00789	649	639	632	643	628	637	638	641	650	598	635	624	626	631	630	626
K00790	836	861	802	939	784	867	881	890	821	660	824	708	755	797	820	742
K00791	494	484	484	482	482	485	482	481	506	470	487	492	488	490	483	490
K00793	293	293	297	280	298	287	287	286	308	299	293	305	302	295	295	303
K00794	240	254	248	250	246	246	251	255	244	233	244	241	245	233	253	244
K00795	307	293	318	246	318	285	275	279	382	369	308	393	346	327	307	360
K00796	441	419	430	411	431	425	416	412	463	441	434	455	442	456	422	445
K00797	326	262	318	233	319	284	257	247	333	405	317	412	352	371	283	371
K00798	275	275	286	258	292	277	272	269	259	313	284	309	303	281	294	303
K00799	1411	1480	1502	1367	1495	1425	1442	1489	1455	1552	1440	1615	1545	1397	1545	1567
K00800	714	718	711	718	713	719	718	714	721	688	717	706	719	707	725	714
K00801	13	11	13	12	12	13	12	11	11	17	13	13	14	13	13	13
K00802	2	1	2	1	2	2	1	1	2	3	2	3	4	2	3	3
K00803	52	74	58	81	53	62	74	79	32	29	51	23	41	37	65	36
K00805	175	239	177	365	157	276	284	289	111	30	220	64	115	195	199	104
K00806	385	375	375	375	374	377	374	374	393	364	379	382	378	383	374	380
K00808	81	162	107	179	94	129	158	177	148	16	98	37	74	49	139	61
K00809	1	2	2	3	1	3	2	6	2	0	2	1	1	1	2	1
K00810	1	0	0	0	0	0	0	0	0	0	0	0	0	0	0	0
K00812	350	467	374	548	356	452	484	508	358	215	389	223	317	299	436	283
K00813	48	29	35	20	38	21	25	19	21	52	29	11	21	21	14	20
K00817	899	877	909	827	907	878	858	859	1005	957	903	1006	954	949	900	966
K00818	151	168	144	216	143	187	181	169	175	108	170	78	131	154	155	108
K00819	193	305	224	377	196	275	322	348	127	45	217	77	142	146	256	128
K00820	1173	1160	1181	1146	1174	1176	1156	1173	1255	1190	1185	1306	1221	1252	1184	1249
K00821	430	429	460	384	466	426	419	426	451	511	445	554	494	472	463	515
K00822	339	347	361	319	360	342	340	348	338	386	347	405	380	345	372	388
K00823	158	178	152	198	144	160	182	186	92	107	142	63	108	101	149	97
K00824	161	232	177	290	161	226	246	256	164	69	186	70	129	129	202	110
K00826	562	587	567	622	556	591	600	613	502	502	573	538	541	563	574	546
K00830	87	139	105	158	92	115	141	154	57	35	93	35	64	50	116	59
K00831	501	494	508	481	510	504	490	487	553	535	516	556	534	533	510	538
K00832	395	296	384	213	404	312	277	257	411	553	369	533	451	441	342	477
K00833	538	526	551	481	556	522	509	504	617	599	548	622	591	567	549	597
K00835	44	33	34	30	39	28	31	26	20	55	33	13	26	24	23	22
K00836	142	156	142	161	152	155	160	150	84	140	145	89	142	108	166	121
K00837	297	304	308	318	297	305	307	317	272	306	296	298	289	307	297	294
K00839	190	177	193	168	190	181	175	181	202	208	193	241	202	220	179	218
K00840	29	12	18	5	22	8	9	4	11	47	14	5	11	12	3	10
K00841	155	174	128	241	117	181	195	203	91	25	144	47	86	116	145	77
K00842	0	0	0	0	0	0	0	0	0	0	0	0	0	0	0	0
K00843	3	5	4	10	3	7	7	7	2	1	6	1	3	6	4	2
K00845	814	752	816	722	816	800	751	758	928	898	835	1050	898	968	800	948
K00846	1	1	1	0	1	0	0	0	0	2	1	0	0	0	0	0
K00847	451	451	445	472	440	458	460	472	407	424	451	444	432	456	441	440
K00848	84	88	72	127	70	102	104	100	46	48	87	27	47	80	68	43
K00849	104	85	72	109	73	83	92	91	51	54	76	28	51	74	65	45
K00850	486	406	451	374	448	413	393	384	548	510	449	530	467	518	392	491
K00851	303	363	309	463	292	382	398	404	232	188	333	209	253	308	328	244
K00852	392	377	393	370	391	378	376	388	382	417	386	440	394	422	375	414
K00853	141	167	135	202	127	152	175	179	79	79	132	44	86	101	129	77
K00854	380	392	396	403	397	398	399	403	361	431	394	418	396	421	395	404
K00855	66	76	66	78	63	63	75	75	38	52	59	25	45	34	62	40
K00856	168	131	170	96	171	141	122	119	196	231	166	256	205	205	155	220
K00857	185	175	172	182	171	179	175	176	214	164	178	183	173	195	167	176
K00858	445	455	438	493	433	470	468	466	443	393	456	410	424	452	442	420
K00859	314	312	308	315	307	313	312	313	331	296	312	313	311	317	311	311
K00860	61	61	57	76	56	62	66	62	33	50	59	22	40	50	49	35
K00862	30	61	41	72	37	52	63	72	22	7	38	15	26	19	54	24
K00863	58	66	53	91	50	68	72	80	37	32	55	23	36	54	55	33
K00864	694	734	681	794	667	735	753	761	672	582	692	589	633	664	698	621
K00865	407	390	370	444	365	401	411	403	303	323	379	287	321	374	350	316
K00867	148	187	140	234	130	175	200	213	88	51	143	48	90	103	155	81
K00868	277	268	256	294	256	272	278	283	229	232	260	232	237	260	254	239
K00869	95	100	72	126	67	95	104	108	99	16	76	24	50	57	80	42
K00870	1	1	1	2	1	1	2	2	1	1	1	0	1	1	1	1
K00872	317	262	300	254	300	287	264	261	329	342	310	395	324	380	268	352
K00873	936	943	921	965	920	938	949	946	904	865	925	873	902	907	929	894
K00874	253	238	236	244	237	236	239	248	216	243	233	235	230	239	233	234
K00875	30	57	40	67	36	48	59	66	22	12	36	14	25	18	50	23
K00876	114	129	94	167	89	126	134	136	151	39	105	31	69	90	100	55
K00878	111	122	96	165	90	126	136	137	59	45	105	32	62	86	96	56
K00879	19	8	12	4	15	6	7	3	7	27	10	3	7	7	2	6
K00880	35	31	29	30	30	25	30	30	16	37	24	9	18	15	21	16
K00881	6	2	3	1	4	1	2	1	2	8	3	1	2	2	0	2
K00882	286	273	263	319	263	298	294	288	235	237	284	243	250	295	262	250
K00883	135	127	140	111	142	127	123	126	138	167	134	167	148	141	134	155
K00884	40	42	39	40	39	35	40	42	27	43	34	23	29	27	33	28
K00885	15	8	10	6	12	6	7	5	6	21	8	3	6	7	3	5
K00886	8	13	10	15	9	11	13	15	6	4	9	4	7	13	11	6
K00891	285	282	280	280	280	279	280	279	287	278	280	275	277	278	276	277
K00892	35	21	25	15	28	15	18	13	14	43	20	6	15	14	9	14
K00895	9	15	11	17	10	12	15	17	6	3	10	4	7	7	12	6
K00897	27	25	25	26	25	25	25	27	25	26	25	28	25	28	24	26
K00899	41	66	49	103	45	73	77	81	30	18	59	18	32	54	55	28
K00901	183	161	175	156	177	169	162	159	173	191	177	202	184	190	167	191
K00903	154	113	129	101	136	110	110	94	100	186	124	100	120	112	101	114
K00906	285	199	269	135	284	209	184	164	289	407	256	369	313	308	226	330
K00908	3	5	4	5	4	4	5	5	2	2	3	2	3	2	4	3
K00912	373	335	378	272	385	329	314	308	445	458	365	464	416	392	356	430
K00917	131	111	101	110	102	94	107	112	81	91	90	64	79	74	90	77
K00918	0	0	0	0	0	0	0	0	0	0	0	0	0	0	0	0
K00919	420	429	429	439	425	436	435	438	388	409	433	435	424	435	429	431
K00924	48	48	44	48	45	44	48	47	27	42	42	22	38	27	46	33
K00925	435	489	402	587	381	475	515	525	352	238	413	202	306	330	419	278
K00926	208	209	174	232	172	186	213	215	112	109	165	67	123	115	171	110
K00927	643	636	632	635	628	635	634	637	661	607	635	645	635	639	634	639
K00928	591	749	596	953	568	764	819	828	362	288	646	265	456	486	673	401
K00929	52	78	58	128	51	96	96	97	36	10	77	21	38	70	65	34
K00930	478	459	497	434	498	479	457	457	500	545	501	606	536	550	488	560
K00931	518	508	521	506	523	524	508	507	564	542	534	575	548	560	524	553
K00932	17	7	10	3	13	5	5	2	6	25	8	2	6	7	1	5
K00934	0	0	0	0	0	0	0	0	0	0	0	0	0	0	0	0
K00936	3034	3195	3109	3427	3104	3274	3289	3271	2720	2774	3175	2777	3012	2976	3202	2948
K00937	913	907	943	823	952	891	876	881	1035	1034	925	1068	1007	963	950	1020
K00938	104	105	78	139	73	105	116	120	54	15	83	26	51	61	86	46
K00939	333	337	326	343	324	333	337	338	332	302	328	310	319	318	330	317
K00940	224	223	222	223	221	224	222	223	233	215	224	228	224	227	223	226
K00941	414	427	416	447	413	437	437	439	364	390	423	407	416	411	436	412
K00942	331	326	321	330	319	325	326	327	331	303	322	316	318	320	322	318
K00943	334	328	326	327	325	327	326	327	341	315	328	329	326	331	324	328
K00945	344	342	339	343	339	344	342	343	359	327	344	351	346	348	345	347
K00946	341	294	343	237	352	302	276	264	420	437	342	446	398	389	326	408
K00947	80	98	86	102	90	96	101	96	53	66	89	57	88	60	108	76
K00948	631	615	596	626	597	617	616	617	644	555	608	581	599	594	612	591
K00949	98	133	94	173	86	128	142	151	103	20	101	34	65	74	111	55
K00950	349	316	351	286	357	329	310	304	387	405	354	439	389	396	339	405
K00951	1149	1030	1076	1008	1084	1060	1024	993	1156	1143	1090	1117	1114	1128	1044	1107
K00952	0	0	0	0	0	0	0	0	0	0	0	0	0	0	0	0
K00954	249	248	245	249	245	248	247	248	259	237	247	250	248	248	248	248
K00955	535	541	593	472	598	555	526	542	631	656	590	816	685	666	617	727
K00956	134	92	106	72	113	82	85	69	64	146	95	49	90	70	78	76
K00957	339	313	346	269	353	314	302	297	332	400	338	405	377	353	338	385
K00958	48	68	57	106	53	81	81	82	39	32	70	33	42	71	59	40
K00960	3	4	3	7	2	5	5	5	2	1	4	1	2	4	3	2
K00962	1107	1114	1100	1119	1094	1114	1112	1116	1150	1051	1110	1107	1105	1112	1110	1105
K00963	502	505	492	542	489	517	520	524	436	460	502	469	475	501	497	476
K00965	128	104	85	138	85	103	113	114	59	51	91	28	57	85	79	50
K00966	63	96	76	107	70	87	98	105	60	36	74	51	64	57	91	60
K00968	4	4	3	4	3	3	4	4	2	1	3	1	2	2	3	2
K00969	323	318	320	316	320	322	317	320	342	318	324	347	332	336	326	337
K00970	559	518	569	433	577	508	489	486	642	675	551	675	626	613	552	635
K00971	186	230	190	226	194	197	219	219	215	162	180	100	167	125	211	140
K00972	0	1	1	1	0	1	1	1	0	0	0	0	0	0	1	0
K00973	372	325	359	295	367	336	315	309	429	423	362	439	398	407	344	408
K00974	547	445	500	407	509	465	434	410	582	581	506	580	536	555	453	549
K00975	201	192	160	243	163	197	207	206	105	113	173	71	129	147	170	110
K00978	91	108	102	116	98	105	111	117	87	83	101	93	92	97	104	94
K00979	317	285	321	232	327	280	267	263	372	387	309	392	351	332	302	363
K00980	36	45	36	61	32	48	50	51	26	13	40	19	26	35	38	25
K00981	505	472	494	450	497	478	466	463	527	529	494	549	516	522	482	527
K00982	837	841	860	741	874	795	800	796	939	945	827	892	897	812	864	887
K00983	36	41	33	37	37	37	38	35	59	28	35	23	40	25	45	30
K00984	49	46	44	41	45	39	43	41	46	45	40	31	40	32	41	37
K00986	349	492	392	560	362	442	505	531	310	171	378	223	306	278	444	287
K00988	1	1	1	1	1	0	1	1	0	1	0	0	0	0	0	0
K00989	298	296	309	287	310	307	294	291	343	333	316	350	330	336	308	334
K00990	777	764	792	661	809	728	723	713	883	892	766	840	840	741	795	830
K00991	327	293	316	299	315	316	301	288	298	334	326	339	320	350	292	329
K00992	9	12	10	21	9	16	15	15	7	4	13	5	8	13	11	7
K00995	394	393	395	380	393	389	387	389	440	394	394	424	408	411	397	412
K00996	37	36	34	37	34	31	36	36	22	33	31	17	25	24	30	23
K00997	104	124	100	148	95	119	131	134	62	52	102	42	75	72	109	65
K00998	439	397	446	345	458	403	382	368	490	533	440	537	489	481	423	503
K01000	545	534	534	529	533	534	531	531	562	523	536	546	541	539	535	542
K01001	0	0	0	0	0	0	0	0	0	0	0	0	0	0	0	0
K01002	185	119	176	76	185	134	109	100	219	283	173	287	214	237	136	239
K01003	86	106	94	118	95	104	111	110	59	71	93	56	85	72	108	75
K01004	55	104	71	114	66	85	102	112	90	21	66	29	53	36	93	44
K01005	19	9	8	9	9	8	9	9	7	7	7	4	6	6	7	6
K01006	372	623	449	777	404	589	669	726	264	95	460	186	310	298	555	282
K01007	863	709	845	640	866	793	699	649	1047	1092	884	1094	968	1034	773	996
K01008	128	114	119	110	122	107	113	105	84	131	110	80	104	95	105	97
K01011	342	355	356	343	360	345	353	352	302	369	346	343	354	339	361	351
K01012	414	404	421	373	422	399	392	390	455	452	416	459	442	426	416	445
K01014	54	39	56	24	59	46	36	34	76	87	57	106	77	80	52	86
K01023	28	13	18	9	22	11	11	7	12	33	16	5	12	13	6	10
K01025	0	0	0	0	0	0	0	0	0	0	0	0	0	0	0	0
K01026	101	119	98	153	92	126	132	129	60	52	106	37	67	79	99	60
K01027	2	3	3	3	3	3	3	3	2	2	3	2	3	2	3	3
K01028	170	164	178	151	178	167	162	163	171	199	175	209	191	189	176	197
K01029	154	150	161	142	161	154	149	150	153	176	160	184	171	170	160	175
K01031	49	43	44	40	44	38	41	39	25	49	36	17	31	27	36	27
K01032	46	40	41	38	41	36	39	37	24	46	34	16	30	25	34	26
K01034	23	28	22	43	20	31	33	34	16	10	26	8	14	23	23	12
K01035	18	19	15	28	14	20	22	22	11	9	17	5	10	15	15	9
K01039	91	103	101	98	101	99	102	104	90	95	99	109	106	93	110	108
K01040	95	103	104	95	104	101	101	103	98	104	103	121	113	102	112	116
K01041	51	95	67	123	61	89	102	113	38	16	67	25	44	47	83	39
K01042	148	138	137	137	143	128	137	132	101	151	129	95	119	117	124	112
K01043	82	127	95	142	87	105	128	140	57	41	86	35	62	51	106	56
K01046	301	342	305	367	292	318	346	355	240	206	293	229	262	258	314	258
K01048	127	199	149	246	137	182	211	228	87	60	148	56	97	98	168	89
K01051	121	87	116	61	121	92	80	77	139	179	113	180	137	150	95	152
K01053	288	270	307	230	307	278	261	267	325	362	301	412	350	335	306	369
K01054	4	4	4	3	4	4	4	3	2	5	3	2	4	3	4	3
K01055	181	188	191	175	192	181	184	188	171	204	181	200	195	179	196	197
K01056	303	304	299	307	298	303	304	306	310	284	301	300	298	301	302	299
K01057	211	216	230	185	234	215	206	209	284	257	229	302	267	253	242	275
K01058	240	156	232	92	241	173	140	131	293	369	224	389	286	309	183	321
K01060	21	22	16	33	15	24	25	28	10	3	20	6	11	21	18	10
K01061	276	257	272	222	270	244	243	244	281	314	257	276	279	245	262	274
K01062	106	72	109	41	113	85	65	63	150	172	109	209	146	159	94	166
K01066	231	211	228	198	237	217	208	201	245	267	228	254	245	248	224	245
K01067	233	212	231	189	231	203	205	202	200	252	215	222	222	208	208	226
K01068	1	0	1	0	0	0	0	0	0	1	0	0	0	0	0	0
K01069	639	706	671	699	662	676	696	711	675	609	659	637	660	612	703	651
K01070	228	209	228	182	235	206	202	200	214	278	218	255	239	223	217	245
K01071	27	12	9	13	11	10	12	13	10	5	8	3	7	7	10	7
K01073	8	10	9	17	8	13	12	12	7	5	11	5	7	12	9	6
K01075	26	29	27	29	28	27	29	28	16	24	25	16	25	17	30	22
K01076	73	89	79	94	79	83	91	93	55	65	76	55	69	60	86	66
K01077	594	594	628	588	618	618	596	608	634	650	635	763	661	703	615	699
K01078	125	95	123	58	126	98	80	78	234	180	121	209	160	166	110	172
K01079	181	197	173	200	180	179	198	195	106	153	166	94	153	113	192	133
K01081	572	566	561	604	552	586	577	576	631	527	576	570	551	615	548	559
K01082	274	263	290	226	299	268	255	253	291	339	288	367	328	308	294	340
K01083	189	158	199	125	208	179	153	149	234	272	209	319	257	256	198	276
K01085	41	22	33	12	36	21	19	15	35	61	30	40	34	37	19	37
K01087	181	161	186	133	185	160	153	155	196	227	178	242	202	208	170	216
K01089	250	168	244	91	253	181	143	133	386	378	239	421	312	333	197	346
K01090	357	326	351	345	349	363	338	335	360	368	371	429	382	438	347	396
K01091	732	693	735	630	750	691	675	670	732	820	719	822	786	733	738	795
K01092	589	708	628	751	611	671	715	747	553	473	620	512	572	534	683	557
K01093	147	96	145	54	153	110	86	82	193	240	144	263	189	205	119	213
K01095	80	70	70	73	73	72	70	60	77	78	73	39	64	60	63	54
K01096	63	49	54	48	57	50	49	46	52	71	54	53	53	58	45	54
K01101	90	101	74	146	68	108	115	120	51	14	86	27	49	73	83	44
K01103	0	0	0	0	0	0	0	0	0	0	0	0	0	0	0	0
K01104	437	457	410	552	394	481	492	496	332	287	435	313	354	412	420	348
K01112	56	65	59	66	58	58	64	68	47	52	55	46	50	48	58	50
K01113	448	392	469	328	475	419	379	383	532	597	471	674	551	571	446	591
K01114	562	423	550	330	541	454	401	399	631	761	522	798	619	666	461	680
K01115	9	13	10	14	10	13	13	15	6	7	11	6	10	6	14	8
K01117	9	13	10	22	9	15	15	16	6	2	12	3	6	12	11	6
K01118	282	299	285	342	287	323	318	310	245	263	307	251	280	292	302	269
K01119	300	326	281	431	267	337	356	365	203	189	300	155	208	277	270	197
K01120	16	22	13	7	14	10	9	7	125	21	13	11	23	11	18	13
K01126	845	889	812	989	787	879	915	930	766	646	822	651	722	775	818	707
K01127	0	0	0	0	0	0	0	0	0	0	0	0	0	0	0	0
K01128	4	6	4	12	5	8	8	8	3	3	6	2	3	7	5	3
K01129	304	361	308	376	312	338	361	354	306	252	312	180	282	226	346	242
K01130	203	274	223	295	212	237	276	293	130	139	202	103	168	140	248	149
K01133	57	68	61	68	68	64	69	68	37	59	58	38	59	44	73	51
K01134	0	0	0	0	0	0	0	0	0	0	0	0	0	0	0	0
K01135	0	0	0	0	0	0	0	0	0	0	0	0	0	0	0	0
K01136	0	0	0	0	0	0	0	0	0	0	0	0	0	0	0	0
K01137	0	0	0	0	0	0	0	0	0	0	0	0	0	0	0	0
K01138	145	181	142	278	132	206	213	213	91	66	171	50	93	156	145	82
K01139	598	539	624	421	639	539	500	499	824	800	608	884	726	722	591	775
K01141	386	274	378	181	395	296	252	233	441	556	367	581	458	471	321	499
K01142	764	742	784	677	791	748	722	728	884	853	780	943	859	839	795	881
K01143	25	42	31	48	29	35	43	46	17	13	28	11	19	15	35	18
K01144	98	178	125	219	111	158	187	206	71	24	121	45	80	70	155	73
K01145	0	0	0	0	0	0	0	0	0	1	0	0	0	0	0	0
K01146	20	10	13	6	15	7	8	5	8	26	10	3	8	8	3	7
K01147	113	54	78	31	85	51	47	27	49	144	67	38	70	45	47	57
K01150	49	42	45	35	54	40	41	33	27	61	43	29	46	36	45	39
K01151	116	145	114	195	106	150	162	162	69	50	127	41	76	103	117	68
K01153	2040	1643	1965	1378	1997	1745	1579	1537	2256	2424	1966	2721	2263	2339	1812	2417
K01154	848	675	797	572	809	712	651	638	901	959	796	1095	909	941	736	975
K01155	11	3	4	2	5	3	2	2	4	8	4	4	4	5	2	5
K01156	156	141	138	135	135	130	139	140	121	139	127	117	121	116	127	122
K01157	16	31	22	37	20	27	32	37	12	4	21	9	16	10	29	14
K01158	0	0	0	0	0	0	0	0	0	0	0	0	0	0	0	0
K01159	208	201	215	171	218	196	190	189	246	247	209	255	236	221	214	240
K01160	11	4	7	2	8	3	3	1	4	15	5	2	4	4	1	3
K01161	2	5	3	5	3	4	5	5	2	1	3	1	2	1	4	2
K01163	4	2	3	1	3	1	1	0	2	3	2	0	1	1	0	1
K01166	19	38	26	44	22	31	39	43	14	2	24	10	17	12	33	15
K01167	32	19	30	11	31	22	17	16	39	48	29	52	38	41	24	43
K01169	16	12	13	11	14	10	12	11	7	18	11	4	8	7	7	7
K01170	0	0	0	0	0	0	0	0	0	0	0	0	0	0	0	0
K01172	0	1	0	1	0	0	1	1	0	0	0	0	0	0	1	0
K01173	121	89	118	64	120	92	83	80	133	173	111	169	134	140	97	146
K01174	59	81	62	99	55	74	86	90	36	15	61	22	41	42	68	37
K01175	120	114	114	120	114	114	116	112	89	118	114	83	103	103	107	96
K01176	257	233	212	231	224	218	219	205	391	239	223	174	220	216	209	195
K01178	109	115	116	96	112	104	103	112	193	119	110	135	123	119	113	125
K01179	994	844	1034	727	1046	937	827	819	1212	1329	1055	1563	1225	1340	959	1336
K01180	0	0	0	0	0	0	0	0	0	0	0	0	0	0	0	0
K01181	244	231	262	206	260	241	226	236	289	311	260	370	295	330	250	321
K01182	119	172	128	288	113	222	218	215	80	24	174	47	83	166	144	74
K01183	262	296	265	373	251	318	325	320	211	195	287	181	211	275	254	209
K01184	266	184	275	108	283	214	166	162	371	422	274	515	365	395	239	413
K01185	241	218	247	190	247	219	210	215	264	294	239	323	264	275	227	287
K01186	43	8	6	9	11	7	8	9	6	2	5	2	7	9	6	5
K01187	755	757	762	789	757	795	777	792	731	773	791	840	780	842	767	803
K01190	542	385	470	304	492	404	364	372	552	640	463	697	554	588	425	602
K01191	229	290	213	463	191	365	362	359	142	34	283	77	137	253	242	124
K01192	457	363	484	257	493	406	339	345	614	677	483	839	620	657	451	689
K01193	201	194	151	244	146	184	206	217	99	66	156	55	106	122	160	94
K01194	256	178	238	109	249	179	155	139	337	374	228	345	283	282	192	301
K01195	43	29	25	29	28	24	28	28	17	24	22	8	17	16	21	15
K01197	149	93	138	54	145	107	83	82	197	216	137	260	185	200	119	209
K01198	245	215	259	187	261	238	210	224	307	330	266	398	308	337	245	338
K01199	12	17	14	17	14	16	17	17	9	10	15	11	15	10	19	13
K01200	128	108	86	169	87	125	126	129	71	40	105	46	71	107	96	64
K01201	72	62	75	55	75	69	61	62	88	97	77	113	87	101	69	96
K01205	42	29	44	16	45	34	26	28	61	69	44	84	59	64	38	67
K01206	481	323	482	193	497	378	293	293	657	729	481	909	642	703	420	729
K01207	472	436	462	394	468	438	419	417	583	521	463	549	510	503	460	516
K01208	0	0	0	0	0	0	0	0	0	0	0	0	0	1	0	0
K01209	194	191	213	190	209	210	193	206	238	238	223	299	238	281	206	259
K01210	30	53	39	60	38	47	55	58	23	13	39	21	34	23	54	30
K01212	37	54	46	80	41	64	63	66	37	26	58	37	40	64	51	39
K01215	42	13	9	15	12	10	12	15	15	2	8	3	8	6	10	7
K01216	0	0	0	0	0	0	0	0	0	0	0	0	0	0	0	0
K01218	88	88	91	79	91	84	85	87	90	102	87	109	94	98	88	101
K01219	23	34	26	37	26	28	34	36	14	14	24	11	19	15	30	17
K01220	102	92	69	107	66	78	94	101	48	15	64	22	46	41	74	41
K01222	124	158	124	247	114	190	192	189	77	57	157	44	80	143	127	71
K01223	713	755	579	1121	542	863	889	892	404	218	708	200	375	599	603	337
K01224	152	135	162	137	162	158	140	139	186	206	170	239	186	226	149	203
K01225	44	32	45	20	46	36	29	29	60	67	45	82	59	64	40	67
K01226	258	294	229	417	216	324	340	336	149	95	267	85	155	222	241	140
K01227	61	53	40	83	39	59	62	65	31	9	51	14	28	46	44	24
K01230	0	0	0	0	0	0	0	1	0	0	0	0	0	0	0	0
K01232	45	47	39	71	38	55	57	54	23	27	48	13	26	45	36	22
K01233	5	8	6	13	5	10	10	10	4	2	9	2	4	8	6	3
K01234	82	100	73	168	66	126	125	126	48	10	98	27	48	90	84	43
K01235	197	151	206	106	209	168	140	146	266	294	204	359	260	283	184	293
K01236	311	281	323	233	333	291	272	264	330	396	319	422	377	359	326	388
K01238	116	148	105	175	98	127	150	163	109	32	101	36	71	65	123	62
K01239	276	293	284	311	278	293	298	313	266	248	281	296	276	295	289	287
K01241	174	192	176	190	183	178	192	192	115	176	166	113	161	118	191	143
K01243	174	196	158	259	148	198	215	220	100	78	166	56	103	134	158	93
K01246	241	245	232	243	231	234	243	247	239	211	227	212	223	214	238	221
K01247	225	227	238	232	238	240	231	231	225	255	242	266	251	254	242	254
K01249	4	7	5	8	4	6	7	8	3	3	4	2	3	2	6	3
K01250	23	12	15	8	17	10	11	8	12	26	13	8	11	13	7	11
K01251	515	504	541	420	548	494	471	472	691	620	530	676	615	571	551	625
K01252	63	69	63	82	62	68	73	72	44	59	64	37	48	57	58	46
K01253	27	41	32	45	31	38	42	47	22	18	32	21	29	24	42	26
K01255	1022	1037	1083	944	1083	1029	1001	1015	1256	1150	1075	1295	1179	1142	1098	1209
K01256	757	674	683	562	706	611	614	602	949	795	645	663	716	639	666	679
K01258	236	280	210	365	196	272	305	319	133	76	221	72	136	163	228	123
K01259	480	436	495	375	506	458	419	422	602	604	497	689	584	584	496	613
K01261	88	89	66	109	61	81	93	100	46	13	65	22	43	44	72	39
K01262	727	738	730	731	732	731	735	738	738	720	725	728	734	715	746	731
K01263	241	170	244	108	251	192	155	151	319	367	241	433	312	338	209	353
K01264	9	11	10	11	10	11	11	10	6	10	10	8	11	10	12	9
K01265	502	510	497	525	496	513	511	511	546	476	505	486	499	520	506	490
K01266	110	168	129	190	118	146	171	186	73	59	116	52	89	69	149	79
K01267	45	49	47	45	54	49	50	43	29	50	49	37	55	41	59	47
K01269	314	461	339	660	303	491	526	549	206	66	388	126	223	313	391	201
K01270	80	44	50	45	55	40	43	34	35	72	47	14	32	40	24	29
K01271	604	567	602	574	598	603	575	587	629	635	615	748	636	702	584	678
K01273	295	295	318	287	325	321	299	301	324	354	329	407	356	370	328	372
K01274	22	1	1	1	4	0	1	1	4	1	0	0	2	3	1	1
K01277	2	1	2	1	2	2	1	1	3	3	2	4	3	3	2	3
K01278	315	218	324	131	333	254	198	199	436	491	323	597	424	462	277	481
K01281	85	23	18	35	24	24	24	27	30	11	19	7	17	25	18	14
K01283	246	182	256	118	265	210	168	165	332	375	259	460	339	353	236	377
K01284	802	716	857	574	863	745	680	699	994	1075	841	1294	1002	1045	807	1103
K01286	290	508	360	664	321	484	538	583	400	84	380	163	262	297	443	230
K01289	35	43	42	42	39	41	43	46	40	34	40	48	42	41	44	45
K01295	108	137	112	133	109	118	130	129	150	82	108	61	107	67	133	86
K01297	132	132	126	174	124	154	149	138	95	112	141	75	105	133	119	95
K01299	104	156	114	227	104	171	175	175	172	48	141	40	82	125	125	65
K01301	0	0	0	0	0	0	0	0	0	0	0	0	0	0	0	0
K01303	42	41	45	40	45	45	41	42	48	49	47	62	52	58	46	55
K01304	85	101	77	127	70	93	108	114	46	24	76	27	50	57	83	45
K01305	23	17	18	18	19	16	17	15	11	22	17	5	11	13	11	10
K01308	14	27	20	45	17	32	33	34	12	4	27	9	14	27	23	13
K01312	0	0	0	0	0	0	0	0	0	0	0	0	0	0	0	0
K01317	3	2	3	2	3	2	2	2	3	3	2	3	3	3	2	3
K01318	126	152	122	160	111	125	150	158	79	43	107	54	83	69	123	79
K01322	330	285	349	231	350	308	272	286	408	446	347	535	418	441	331	455
K01338	1203	1179	1233	1096	1251	1169	1151	1127	1277	1323	1222	1291	1285	1210	1215	1283
K01342	8	14	11	27	9	19	19	19	7	2	17	4	7	17	12	6
K01347	1	1	0	1	0	0	0	1	1	0	0	0	0	0	0	0
K01354	649	635	699	549	712	644	615	628	731	806	690	928	791	778	706	836
K01355	7	3	4	1	5	2	2	1	4	9	3	1	3	3	0	2
K01356	372	370	386	365	385	383	373	374	371	395	390	440	404	416	387	417
K01358	388	405	385	433	378	409	414	418	379	336	394	355	368	389	392	365
K01361	89	21	17	28	25	21	22	23	29	9	17	8	17	21	17	15
K01362	1193	1380	1265	1492	1215	1354	1410	1479	1104	979	1265	1142	1176	1162	1350	1177
K01364	2	0	0	0	0	0	0	0	1	0	0	0	0	0	0	0
K01372	93	71	52	111	51	85	86	87	45	10	66	20	36	59	59	33
K01376	3	0	0	0	0	0	0	0	0	0	0	0	0	0	0	0
K01385	0	0	0	0	0	0	0	0	0	0	0	0	0	0	0	0
K01387	65	86	69	151	61	108	106	107	45	21	85	25	45	88	70	40
K01390	23	0	0	0	3	0	0	0	0	0	0	0	1	1	0	1
K01392	5	6	5	6	5	5	6	6	2	4	4	2	3	4	5	3
K01399	11	18	9	8	9	7	8	7	100	8	7	2	13	4	12	5
K01400	66	93	75	163	67	122	116	117	57	28	99	44	56	108	81	53
K01401	57	74	57	82	51	62	75	79	33	13	51	18	35	29	59	32
K01406	46	49	47	45	54	49	49	45	35	53	49	39	54	37	57	48
K01407	56	24	35	11	43	16	20	9	21	86	28	9	21	22	6	18
K01408	0	0	0	0	0	0	0	0	0	0	0	0	0	0	0	0
K01409	565	575	559	585	554	571	576	582	569	515	562	549	552	554	568	552
K01412	29	57	39	68	34	47	59	66	22	4	36	14	25	19	50	23
K01414	644	453	610	281	645	476	401	352	820	914	596	885	751	721	528	784
K01415	7	4	5	3	5	3	3	3	3	4	4	1	3	3	2	3
K01416	0	0	0	0	0	0	0	0	0	0	0	0	0	0	0	0
K01417	499	581	487	716	464	597	612	620	613	313	533	347	425	510	517	395
K01419	251	269	262	274	258	268	270	274	275	245	264	268	261	261	267	264
K01420	273	274	277	275	278	274	276	276	240	282	273	271	274	272	277	273
K01421	453	573	428	871	384	655	677	689	293	84	517	163	284	466	478	257
K01422	206	285	221	320	211	255	289	302	187	106	214	102	176	135	264	151
K01423	183	151	182	120	181	153	141	139	222	237	173	241	204	207	163	214
K01424	407	412	386	447	386	411	421	415	383	353	393	313	356	369	388	342
K01425	146	197	156	235	152	184	204	208	154	103	161	65	120	127	169	101
K01426	561	687	597	757	572	659	700	725	621	431	589	436	525	528	647	494
K01428	360	460	383	507	377	427	473	478	237	249	376	205	319	262	435	283
K01429	67	88	72	98	70	81	90	92	43	43	70	36	58	47	81	51
K01430	58	75	62	83	61	70	77	78	38	40	61	33	52	42	71	46
K01431	6	8	6	8	6	7	8	8	4	5	6	3	5	3	7	4
K01432	17	17	16	17	14	15	17	17	10	12	14	7	11	9	14	10
K01433	355	344	371	312	381	351	338	335	351	427	369	432	408	390	377	413
K01434	467	373	473	301	489	408	359	345	529	652	464	687	556	589	429	597
K01436	403	488	432	592	405	508	524	543	361	280	456	359	372	444	450	378
K01437	1	1	1	0	1	1	1	0	1	1	1	0	1	1	0	1
K01438	445	425	458	403	463	436	418	412	522	526	462	525	491	499	445	499
K01439	722	756	705	812	691	754	771	783	686	587	716	629	663	680	725	657
K01442	174	235	180	288	161	223	246	262	175	64	185	90	130	140	200	121
K01443	500	465	483	492	475	496	479	487	486	476	497	547	481	556	455	511
K01444	93	63	95	36	98	74	57	57	131	149	95	181	127	139	82	145
K01446	23	17	13	17	13	13	16	17	12	4	11	4	9	6	13	7
K01447	428	509	469	667	443	585	567	583	444	346	532	466	440	567	495	454
K01448	915	919	940	1000	932	988	953	942	965	950	990	1007	951	1065	918	970
K01449	47	85	62	147	54	105	105	108	37	10	84	25	43	83	74	37
K01451	399	456	415	475	394	419	459	477	293	335	381	275	340	311	420	322
K01452	105	92	105	76	110	92	88	84	111	138	100	122	116	107	100	117
K01453	85	140	104	172	94	129	147	159	58	38	100	41	71	65	125	64
K01454	62	78	71	80	68	73	78	84	60	56	67	66	66	59	77	67
K01455	83	119	94	136	89	112	124	127	56	53	95	48	80	63	117	69
K01457	172	198	182	196	185	187	198	198	131	169	178	139	177	137	205	163
K01458	68	88	74	95	65	75	88	96	47	43	64	36	51	40	75	48
K01459	34	64	45	74	39	53	65	73	25	7	41	16	29	21	56	26
K01460	27	10	16	4	20	7	8	3	10	38	13	4	10	10	1	8
K01461	12	13	11	13	10	11	12	13	6	8	9	4	7	5	10	7
K01462	417	409	402	404	400	402	402	402	480	385	402	402	406	409	403	402
K01463	244	346	276	425	252	333	366	393	210	128	279	177	217	231	315	210
K01464	120	166	134	185	130	147	170	180	77	85	124	58	98	85	149	88
K01465	890	976	909	1015	902	955	986	1006	824	789	909	808	877	825	972	854
K01466	43	50	42	65	40	50	55	56	24	30	45	13	27	40	38	23
K01467	759	652	760	563	762	681	623	623	975	938	755	1043	864	910	704	919
K01468	335	342	341	331	342	335	334	338	405	349	338	362	350	357	341	351
K01469	151	212	170	235	153	185	214	240	99	92	150	66	114	81	185	102
K01470	98	152	117	186	107	146	163	172	69	43	120	50	84	78	137	76
K01471	1	1	1	2	1	1	1	2	1	1	1	0	1	1	1	1
K01473	178	257	205	293	190	230	265	291	117	109	190	85	146	135	230	128
K01474	126	181	145	207	135	162	186	206	84	80	133	61	102	97	161	91
K01476	272	283	292	290	281	291	287	296	287	281	291	336	293	317	285	311
K01477	36	30	33	26	34	29	30	26	24	45	31	28	35	27	33	32
K01478	179	199	159	240	157	192	212	216	102	79	162	70	120	122	176	108
K01479	209	216	208	212	209	207	211	212	245	205	205	197	207	201	211	201
K01480	146	200	162	245	155	190	212	223	93	94	160	61	110	119	170	97
K01482	11	18	11	14	10	11	13	14	57	7	9	3	11	8	14	6
K01483	49	55	50	55	52	50	55	55	31	48	46	30	44	33	54	39
K01484	94	91	84	72	95	75	80	71	142	105	79	47	86	58	86	67
K01485	244	253	243	254	245	238	253	259	201	236	230	208	223	213	244	221
K01486	202	340	248	489	224	361	389	412	147	69	286	95	162	228	290	147
K01487	157	186	157	184	157	157	178	181	179	135	143	74	130	98	166	109
K01488	213	178	183	134	193	156	153	146	333	233	173	181	203	185	174	186
K01489	90	104	82	132	79	102	111	113	81	46	88	33	59	73	85	51
K01491	478	481	471	482	470	478	480	482	478	447	474	465	471	464	480	470
K01492	1	1	1	0	1	0	0	0	1	1	1	0	0	0	0	0
K01493	70	77	61	107	56	83	87	89	44	21	69	29	43	60	64	41
K01494	247	275	268	258	268	262	267	276	280	265	261	283	278	251	287	278
K01495	288	292	292	291	293	294	292	293	306	290	295	305	299	301	297	300
K01496	69	89	74	102	73	87	93	94	45	47	75	39	64	52	88	55
K01497	257	188	257	129	270	211	175	164	309	378	258	417	327	335	232	354
K01498	0	0	0	0	0	0	0	0	0	0	0	0	0	0	0	0
K01499	9	9	9	7	11	12	9	6	7	14	12	12	17	7	16	13
K01500	30	38	34	39	32	36	38	40	28	25	33	31	32	31	38	32
K01501	91	88	87	74	91	82	82	75	110	100	84	67	93	64	94	80
K01502	37	58	44	65	40	51	60	64	25	19	42	21	35	23	56	30
K01504	0	0	0	0	0	0	0	0	0	0	0	0	0	0	0	0
K01505	61	67	60	60	63	58	62	58	76	60	56	35	59	40	66	49
K01506	15	26	18	29	16	21	26	29	18	4	17	7	13	9	23	11
K01507	230	218	235	191	240	218	209	207	266	271	233	282	259	250	233	264
K01510	2	5	2	0	2	1	1	0	44	2	1	0	5	1	3	1
K01512	84	82	77	86	74	79	82	83	84	67	76	65	69	74	74	68
K01515	267	238	253	236	257	252	241	235	245	274	260	285	268	281	247	274
K01518	1	0	0	0	0	0	0	0	1	0	0	0	0	0	0	0
K01520	224	216	218	212	219	217	214	215	237	219	220	232	225	225	219	227
K01521	48	29	42	17	46	30	26	22	50	75	40	63	49	52	31	54
K01523	61	82	67	96	64	79	87	89	40	36	68	33	55	46	79	48
K01524	713	740	741	707	743	718	730	744	663	755	722	762	743	703	752	754
K01525	273	192	260	123	274	205	172	152	349	390	256	383	321	315	224	337
K01529	127	191	136	206	128	157	185	199	189	57	130	60	108	82	167	90
K01531	431	435	403	475	403	430	448	446	373	374	404	305	351	370	394	342
K01533	1766	1896	1737	1892	1737	1802	1858	1863	1978	1528	1734	1429	1706	1518	1869	1580
K01534	792	1019	821	1211	775	984	1062	1092	806	471	843	432	655	661	913	577
K01535	14	8	9	6	9	6	7	6	5	7	7	2	5	5	4	5
K01537	458	500	387	668	360	519	540	552	475	165	438	163	292	367	418	249
K01539	4	2	3	1	3	1	2	1	2	3	3	0	2	2	0	2
K01541	2	0	0	0	0	0	0	0	0	0	0	0	0	0	0	0
K01545	5	3	3	2	4	2	3	2	2	6	3	2	3	2	2	2
K01546	464	476	468	497	460	477	486	489	401	438	465	427	439	448	461	440
K01547	550	570	555	599	545	570	582	587	470	511	552	496	515	528	548	515
K01548	160	162	161	167	158	163	165	166	141	155	160	152	153	157	158	154
K01551	72	83	72	112	72	98	95	88	48	53	86	44	69	75	84	59
K01552	293	279	229	297	234	244	278	295	158	152	218	113	194	158	261	170
K01554	22	22	19	31	20	26	26	23	12	19	23	7	13	20	16	11
K01555	90	95	88	95	86	83	94	93	49	83	76	40	68	54	86	60
K01556	218	171	220	140	224	192	165	161	254	303	220	332	264	280	200	285
K01560	127	188	144	227	129	170	196	213	84	62	137	55	98	88	164	87
K01561	45	56	47	61	42	47	56	60	26	30	40	15	29	25	46	26
K01563	191	140	197	93	201	157	129	129	252	281	195	339	249	268	171	279
K01564	72	70	77	59	81	72	68	66	77	93	77	101	92	82	82	94
K01565	0	0	0	0	0	0	0	0	0	0	0	0	0	0	0	0
K01567	74	113	87	145	80	111	123	131	53	35	93	41	67	72	105	59
K01569	32	57	42	87	36	62	67	71	26	8	52	15	27	43	49	24
K01571	105	77	78	66	84	65	73	64	58	84	71	39	65	50	63	58
K01572	70	54	51	49	56	45	51	46	35	53	47	22	41	31	43	36
K01573	9	7	8	6	9	6	7	6	5	9	7	4	7	5	6	6
K01574	22	33	22	32	19	24	29	31	64	10	20	7	18	12	26	12
K01575	111	125	98	162	90	123	136	141	66	32	103	39	65	81	102	61
K01576	57	94	67	99	58	73	90	97	92	25	59	25	49	33	80	40
K01577	40	47	39	51	35	38	47	49	22	23	33	12	23	18	37	21
K01578	59	84	67	94	58	71	85	93	38	26	59	23	43	30	72	39
K01579	136	122	135	116	135	131	121	118	167	158	140	168	149	160	127	154
K01580	148	179	146	252	134	202	208	202	89	68	168	48	89	136	139	82
K01581	251	317	257	337	258	272	319	331	149	188	240	113	195	144	281	174
K01582	178	185	160	249	155	193	206	197	96	117	171	52	101	148	137	90
K01583	0	0	0	0	0	0	0	0	0	0	0	0	0	0	0	0
K01584	228	176	202	141	223	179	169	141	151	279	196	173	223	164	200	197
K01585	517	392	512	268	539	418	355	326	718	741	512	783	635	649	454	677
K01586	607	669	595	732	586	647	689	693	430	446	595	402	518	491	629	485
K01588	254	252	250	252	249	253	251	252	264	242	252	256	253	255	253	254
K01589	565	568	558	575	555	572	569	575	592	534	565	580	569	573	574	571
K01590	8	6	6	4	8	5	5	4	4	9	6	3	5	5	4	5
K01591	369	368	364	369	363	369	367	369	380	353	367	373	369	369	370	369
K01592	1	1	1	1	1	1	1	1	0	0	1	0	0	0	1	0
K01593	17	24	21	26	26	23	26	26	13	20	21	14	21	19	27	19
K01595	801	671	738	567	764	665	635	610	876	903	722	850	819	763	716	816
K01596	61	25	41	13	39	21	20	14	25	67	30	12	28	39	13	23
K01597	103	108	78	136	72	103	113	117	106	17	83	27	55	62	87	46
K01598	15	5	4	6	5	4	5	6	6	1	3	1	3	2	4	3
K01599	491	493	501	490	499	502	493	489	534	505	508	530	514	523	500	518
K01601	127	205	155	230	140	176	208	227	88	55	145	65	112	77	187	99
K01602	18	32	23	36	21	27	32	35	13	7	22	10	17	11	29	15
K01607	207	224	214	231	214	219	227	233	181	203	211	199	208	196	226	206
K01608	116	127	117	125	123	114	127	122	70	112	108	64	103	79	123	90
K01609	350	357	359	354	357	364	356	359	387	352	365	396	378	379	372	382
K01610	326	444	348	523	338	413	466	480	204	175	349	157	268	236	403	237
K01611	202	155	204	120	208	171	147	142	241	287	204	315	243	264	176	267
K01612	0	0	0	0	0	0	0	0	0	0	0	0	0	0	0	0
K01613	351	328	355	292	359	327	316	308	400	406	350	409	382	368	343	389
K01615	1	0	0	0	0	0	0	0	0	0	0	0	0	0	0	0
K01616	2	2	2	2	2	2	2	2	3	3	2	3	3	10	2	3
K01617	35	36	37	36	35	35	36	37	33	36	35	38	36	39	36	36
K01618	26	48	34	56	29	41	49	55	19	6	31	12	22	17	42	20
K01619	154	183	139	227	131	173	192	197	139	66	143	49	96	114	147	82
K01620	321	332	324	319	326	314	328	331	267	312	310	294	312	283	330	309
K01621	207	264	217	286	206	239	267	289	169	119	207	161	185	169	251	182
K01622	2	4	2	4	2	3	4	4	1	0	2	1	2	1	3	1
K01623	322	331	351	291	344	326	315	327	446	369	343	474	391	392	352	418
K01624	402	447	374	552	362	453	484	480	232	233	394	156	276	302	385	244
K01625	276	257	271	235	278	261	250	250	314	307	273	329	303	295	277	308
K01626	830	727	799	586	829	699	673	655	1011	986	770	942	887	829	767	894
K01627	326	302	332	257	338	297	287	282	376	387	321	387	357	336	317	365
K01628	107	124	108	146	107	125	132	132	72	80	111	63	89	89	116	81
K01629	39	39	33	54	32	44	46	43	21	25	38	11	21	31	29	19
K01630	19	7	12	3	12	5	5	2	7	26	8	3	7	6	2	6
K01631	97	91	100	79	102	91	88	90	99	121	97	122	108	101	98	113
K01632	32	55	42	61	40	51	57	61	28	17	43	30	40	29	58	36
K01633	167	166	167	166	166	168	166	165	173	167	168	171	168	170	166	169
K01635	117	120	87	152	81	114	129	137	61	16	90	30	57	63	98	52
K01636	21	17	15	19	15	16	17	19	15	9	15	12	13	13	15	13
K01637	356	380	374	385	374	375	383	384	312	375	367	349	367	348	385	361
K01638	535	582	561	589	570	570	588	583	444	554	554	492	551	502	593	532
K01639	70	60	49	62	49	47	59	60	31	31	42	15	32	26	45	28
K01640	289	265	286	245	288	266	257	249	315	331	277	291	297	287	274	289
K01641	127	130	97	172	90	130	143	149	67	21	103	33	63	77	106	57
K01643	61	28	32	21	37	20	24	20	25	52	26	8	20	19	14	17
K01644	218	247	213	257	202	216	245	257	132	158	191	98	163	127	222	142
K01646	11	5	6	3	6	3	4	3	4	9	4	1	4	3	2	3
K01647	720	746	744	772	732	763	754	762	758	717	757	748	744	773	748	742
K01649	971	1023	991	1045	982	1010	1034	1039	832	900	987	907	956	918	1017	947
K01652	1673	1789	1681	1923	1641	1751	1833	1855	1309	1439	1653	1298	1485	1478	1687	1442
K01653	136	157	133	186	131	155	167	166	82	93	137	63	107	103	143	93
K01654	89	120	94	121	101	116	116	113	145	69	108	66	112	76	133	86
K01657	940	748	928	628	949	825	727	698	1036	1203	941	1320	1084	1153	842	1162
K01658	298	259	289	244	292	279	258	247	331	328	298	348	316	327	273	326
K01659	249	195	240	136	251	196	175	160	326	338	232	319	285	265	218	291
K01661	103	129	101	175	93	133	144	145	61	45	111	34	66	100	102	58
K01662	875	875	903	882	900	904	886	884	833	918	917	958	916	942	893	935
K01664	53	59	50	71	47	53	61	61	31	29	49	15	31	42	43	28
K01665	229	278	231	300	235	255	277	273	229	168	235	113	199	168	253	168
K01666	84	85	82	77	82	77	80	77	117	86	77	70	82	79	82	75
K01667	30	33	29	34	27	26	32	33	16	24	24	9	17	15	25	16
K01668	1	1	1	0	1	0	0	0	0	2	1	0	1	1	0	0
K01669	500	492	497	473	505	496	485	474	544	529	504	509	522	496	507	511
K01671	12	6	8	3	9	4	5	3	5	17	6	2	5	5	2	4
K01673	484	470	483	399	492	445	431	421	760	557	476	546	538	505	483	524
K01674	74	83	77	95	73	87	88	91	69	60	81	73	70	79	78	72
K01676	594	526	597	453	614	539	509	490	588	733	589	727	659	632	570	679
K01677	8	4	6	2	7	5	4	2	4	11	6	5	9	4	6	7
K01678	4	2	3	1	3	2	2	1	2	6	3	3	4	2	3	3
K01679	689	728	716	736	709	725	731	735	729	678	717	713	709	718	724	712
K01681	2010	1862	2040	1709	2050	1920	1827	1803	2214	2307	2035	2458	2206	2236	1968	2286
K01682	796	554	762	361	809	605	510	454	859	1145	751	1132	937	915	663	995
K01684	174	161	178	141	182	164	156	157	182	217	175	221	196	192	173	203
K01685	153	163	151	175	153	158	166	170	100	144	149	86	130	112	155	113
K01686	104	139	105	163	100	121	143	156	61	58	100	37	68	64	114	61
K01687	1298	1398	1335	1433	1304	1357	1409	1444	1097	1175	1306	1157	1244	1174	1368	1227
K01689	696	680	675	682	674	679	678	679	700	652	679	675	675	682	675	676
K01690	609	550	628	434	653	560	514	506	792	806	622	857	747	697	626	772
K01692	459	552	491	569	481	511	554	570	361	389	465	321	441	366	548	397
K01693	145	186	152	223	147	184	198	201	95	86	158	76	124	117	175	109
K01695	368	366	368	366	367	370	366	363	383	363	372	372	373	373	368	371
K01696	574	570	570	570	569	574	568	565	595	560	576	573	576	580	570	573
K01697	284	208	295	133	302	234	190	190	399	433	291	525	380	416	258	427
K01698	480	496	500	493	497	502	496	493	523	497	505	523	511	516	503	514
K01699	51	64	51	99	46	80	80	76	32	22	65	18	32	55	51	29
K01703	745	709	739	701	738	724	712	702	664	762	738	749	742	742	718	747
K01704	312	294	308	290	308	301	296	291	280	320	308	319	311	313	299	315
K01705	0	0	0	0	0	0	0	0	0	0	0	0	0	0	0	0
K01706	148	121	139	106	149	124	119	106	115	187	135	132	147	134	131	139
K01707	76	72	78	68	81	75	73	70	67	91	77	80	84	79	81	81
K01708	152	145	149	139	157	142	145	137	116	171	144	124	144	129	146	136
K01709	50	59	53	72	51	59	63	65	36	38	54	25	39	44	51	36
K01710	688	657	694	611	696	663	642	649	756	748	689	804	740	732	688	758
K01711	274	268	286	239	285	261	259	264	274	315	274	325	294	282	275	307
K01712	428	445	433	433	432	427	434	440	501	426	423	426	431	430	436	426
K01713	54	44	53	35	54	45	42	40	54	74	50	68	59	56	48	62
K01714	865	946	894	970	878	909	949	974	806	795	871	785	836	806	921	825
K01715	171	155	177	130	175	157	145	145	245	213	173	240	200	207	165	211
K01716	162	165	173	148	175	161	160	162	166	187	169	201	184	171	174	190
K01719	317	338	334	352	330	346	343	342	348	318	344	343	336	354	338	338
K01720	170	168	170	172	171	169	165	155	243	186	173	153	170	188	160	159
K01721	35	59	44	67	41	50	60	68	29	16	39	16	29	23	52	26
K01724	109	104	115	89	117	106	99	99	140	134	114	149	133	128	117	136
K01725	28	34	30	35	30	31	35	34	18	23	28	16	26	19	34	23
K01726	26	41	29	39	26	31	36	38	76	16	27	16	26	19	34	21
K01727	152	143	109	154	103	114	141	151	71	27	94	35	71	58	114	65
K01728	194	147	199	112	204	168	140	138	250	293	202	334	247	276	175	276
K01729	54	55	55	50	60	52	54	51	41	61	52	48	56	49	57	53
K01730	7	4	5	3	6	3	4	4	3	11	4	1	3	3	2	3
K01731	4	3	3	2	4	2	2	2	2	10	2	1	2	2	1	1
K01732	1	2	2	3	2	3	3	3	1	1	2	1	1	2	2	1
K01733	693	694	686	689	688	692	692	690	701	661	691	685	696	684	701	691
K01734	63	74	66	94	63	79	81	81	49	51	70	44	53	65	65	51
K01735	561	564	559	564	557	563	563	563	580	538	563	564	562	560	564	564
K01736	579	585	576	601	571	591	589	591	593	541	584	574	573	588	580	574
K01737	160	160	163	153	164	160	156	156	186	170	164	179	172	168	164	173
K01738	956	989	984	1007	966	994	995	1021	977	920	989	1055	987	1030	991	1018
K01739	495	452	489	448	486	476	456	455	497	507	498	584	509	572	457	540
K01740	454	503	467	550	447	498	519	532	377	365	465	384	419	432	482	412
K01743	0	0	0	0	0	0	0	0	0	0	0	0	0	0	0	0
K01744	182	205	180	255	183	209	221	215	110	144	190	85	142	163	181	126
K01745	508	542	521	529	522	514	532	541	548	508	505	486	508	489	530	500
K01746	2	0	0	0	0	0	0	0	1	0	0	0	0	0	0	0
K01749	436	444	449	441	446	449	443	439	472	446	454	463	455	461	446	457
K01750	241	299	248	321	238	261	297	312	212	161	224	108	185	158	261	162
K01751	42	47	40	50	39	39	46	49	24	34	36	14	25	24	36	23
K01752	646	638	613	670	622	632	646	641	609	593	614	529	578	600	608	563
K01753	104	91	90	106	90	91	96	89	54	99	87	35	65	76	73	56
K01754	994	956	983	935	986	952	955	950	856	1015	960	950	963	947	954	964
K01755	708	724	713	745	710	734	732	731	716	683	723	702	713	715	728	709
K01756	719	703	700	699	699	701	700	699	730	683	702	703	703	703	699	703
K01757	0	0	0	0	0	0	0	0	0	0	0	0	0	0	0	0
K01758	155	116	161	76	168	129	107	106	209	236	158	276	205	221	143	228
K01759	307	326	314	358	308	339	337	341	308	285	325	302	305	319	323	304
K01760	374	456	372	553	347	442	479	488	299	209	380	152	275	274	393	236
K01761	101	154	121	180	117	145	162	173	73	59	121	63	98	85	147	88
K01766	61	52	55	43	66	49	51	41	33	79	53	36	57	42	55	49
K01768	472	761	569	769	522	621	714	793	927	268	532	364	492	379	686	434
K01769	3	3	3	2	4	5	3	2	3	5	5	5	7	3	7	5
K01770	171	137	167	126	171	155	138	127	172	214	173	212	186	203	148	195
K01771	59	78	60	107	53	82	88	89	37	13	65	20	37	50	63	34
K01772	468	471	471	477	469	479	472	472	496	464	480	486	480	490	475	480
K01775	685	710	676	745	668	701	718	725	650	606	678	608	640	655	682	632
K01776	262	312	251	365	244	294	323	328	211	146	255	109	196	194	274	168
K01777	93	93	101	96	99	101	95	99	110	112	103	135	110	125	99	119
K01778	396	399	407	397	408	409	400	395	430	417	415	433	421	428	408	424
K01779	161	132	151	130	151	141	132	132	150	186	151	172	155	169	133	162
K01780	6	8	6	9	5	7	8	9	3	2	5	2	4	3	7	3
K01781	4	5	4	6	4	4	5	6	2	2	4	1	3	2	4	2
K01782	501	515	525	453	524	478	485	499	635	577	498	583	538	516	511	553
K01783	435	464	434	528	423	491	490	489	416	360	461	386	405	445	444	402
K01784	868	998	879	1108	855	965	1028	1064	688	637	876	645	771	763	945	737
K01785	322	324	308	344	304	324	332	341	278	275	310	295	290	303	310	297
K01786	52	45	37	60	38	45	49	50	25	30	39	12	25	36	34	22
K01787	0	0	0	0	0	0	0	0	0	0	0	0	0	0	0	0
K01788	90	94	73	120	70	91	102	104	47	33	75	24	47	57	74	42
K01790	261	245	260	229	262	249	240	242	299	281	260	308	281	283	258	289
K01791	363	390	333	446	321	371	405	403	232	213	334	168	262	261	341	236
K01792	343	243	343	154	362	274	223	207	423	520	342	576	442	454	304	483
K01795	34	40	37	42	43	41	42	38	26	35	38	26	39	34	46	34
K01796	108	115	111	112	105	108	114	117	86	100	103	90	104	86	116	99
K01797	71	80	71	75	71	68	75	75	84	66	63	36	62	46	74	51
K01799	42	43	41	42	42	41	43	42	25	41	39	23	39	27	45	32
K01800	122	110	126	84	131	110	101	99	178	162	124	175	152	143	126	157
K01801	33	29	29	27	28	25	28	27	18	31	25	12	22	15	24	19
K01802	326	314	355	267	357	324	303	313	391	411	352	502	411	414	355	441
K01803	438	458	436	482	430	460	466	471	432	384	442	407	419	429	446	417
K01804	71	79	66	109	66	82	88	86	40	57	73	22	44	72	59	38
K01805	311	291	327	266	330	305	287	292	355	400	328	444	361	395	309	390
K01807	333	322	320	314	324	322	318	317	337	321	323	332	332	313	330	330
K01808	122	148	132	196	126	173	169	168	109	94	153	110	116	157	139	116
K01809	253	297	235	368	224	285	317	328	147	112	241	93	166	187	251	148
K01810	754	700	722	678	730	708	693	683	763	755	725	752	742	744	706	744
K01811	306	221	297	166	306	245	209	205	356	438	297	457	350	393	244	386
K01812	226	224	228	220	231	226	223	233	226	250	230	266	239	249	229	248
K01813	63	71	58	105	56	83	85	81	36	40	70	20	37	63	55	33
K01814	351	347	356	340	357	355	345	341	380	367	362	379	371	370	357	372
K01815	101	87	100	78	101	90	84	89	109	129	99	131	107	117	89	116
K01816	159	176	161	176	162	158	175	176	105	150	148	98	137	109	166	126
K01817	273	280	278	279	276	283	279	282	300	268	282	297	288	283	288	290
K01818	38	19	21	18	24	16	18	14	12	33	19	6	13	17	10	12
K01819	75	59	44	63	44	47	57	62	34	13	39	16	32	23	48	28
K01820	14	25	18	30	16	22	26	31	9	6	17	6	11	10	22	10
K01821	68	79	68	93	64	77	83	86	48	43	68	41	55	54	73	51
K01822	3	3	3	3	2	2	3	3	1	2	2	1	1	2	2	1
K01823	167	183	143	227	138	183	192	196	178	74	158	80	119	137	159	105
K01825	158	132	137	113	158	118	128	106	81	188	129	76	125	96	122	111
K01826	108	130	116	136	111	119	131	137	86	92	108	85	98	87	122	96
K01828	2	3	2	4	2	3	3	4	1	0	2	1	1	1	3	1
K01829	120	90	126	65	129	105	85	84	166	186	128	227	163	182	112	184
K01834	343	320	321	334	313	325	324	333	307	297	320	330	310	336	309	321
K01835	424	510	404	625	393	497	546	558	254	201	421	177	306	313	452	272
K01838	69	79	65	102	63	85	85	85	89	42	75	44	57	71	71	52
K01839	195	225	169	288	160	218	238	244	192	75	182	56	116	142	177	98
K01840	232	278	230	325	223	271	292	293	196	168	236	114	173	204	233	156
K01841	15	13	14	15	12	13	14	14	8	15	12	5	9	9	11	8
K01843	225	225	239	222	236	231	223	227	275	259	244	282	250	269	228	261
K01844	2	1	2	0	2	1	1	1	2	3	1	2	2	3	1	2
K01845	765	829	798	900	780	860	856	855	788	712	826	753	773	825	813	765
K01846	4	1	2	0	3	1	1	0	1	6	2	1	1	1	0	1
K01847	214	359	264	425	239	318	372	415	152	85	254	104	183	159	319	162
K01848	19	14	16	12	15	12	13	11	10	12	14	5	10	13	8	9
K01849	4	3	4	3	3	3	3	3	2	2	3	1	2	3	2	2
K01851	9	10	9	10	8	9	10	10	5	9	7	4	6	4	9	5
K01854	141	108	127	85	136	116	103	101	141	170	131	183	162	151	133	166
K01856	73	68	71	63	76	67	68	62	50	83	67	56	72	59	74	66
K01857	196	186	204	162	210	187	181	180	197	245	197	244	224	211	205	230
K01858	11	18	13	21	12	15	18	21	8	4	13	4	9	15	15	7
K01860	3	3	3	2	2	2	2	2	2	3	2	1	1	1	2	1
K01865	0	0	0	0	0	0	0	0	0	0	0	0	0	0	0	0
K01866	672	678	661	704	654	682	684	689	675	610	671	644	650	667	667	650
K01867	626	607	614	598	618	613	603	599	652	620	621	646	635	634	617	636
K01868	1042	1053	1030	1091	1022	1066	1062	1069	1064	964	1052	1028	1028	1058	1045	1028
K01869	1354	1329	1327	1322	1323	1330	1323	1326	1396	1293	1334	1358	1339	1348	1328	1346
K01870	1503	1502	1478	1537	1468	1511	1508	1515	1529	1393	1496	1469	1472	1502	1489	1472
K01872	1383	1372	1356	1382	1350	1373	1371	1375	1413	1295	1366	1362	1358	1368	1365	1360
K01873	1463	1441	1437	1433	1433	1442	1434	1437	1506	1399	1445	1473	1452	1456	1442	1460
K01874	1042	1000	1009	999	1012	1017	998	991	1084	1009	1026	1052	1037	1049	1010	1038
K01875	688	678	673	680	669	679	676	679	704	645	677	682	676	680	675	679
K01876	923	913	903	917	899	913	911	914	946	865	910	910	906	910	909	908
K01878	427	398	413	376	418	401	391	388	457	439	415	453	434	419	409	439
K01879	954	898	928	851	937	904	881	878	1026	983	933	1021	974	944	923	987
K01880	80	116	86	151	76	110	125	132	49	16	87	29	56	79	95	50
K01881	868	834	837	841	837	846	834	830	888	822	850	857	848	870	832	850
K01883	729	716	712	717	708	716	714	715	740	686	715	715	711	718	710	714
K01884	3	2	2	1	2	1	1	1	1	3	1	0	1	1	1	1
K01885	625	651	661	585	667	625	626	631	702	697	643	717	697	638	681	699
K01886	587	461	571	332	590	466	420	390	719	767	552	768	663	639	508	692
K01887	903	911	891	931	888	918	915	917	920	837	906	886	896	898	912	891
K01889	530	529	519	536	516	528	529	532	534	488	523	515	516	520	524	517
K01890	1244	1233	1219	1241	1213	1234	1232	1236	1271	1165	1229	1227	1221	1231	1226	1224
K01892	705	703	696	713	691	706	704	709	724	663	702	709	697	709	700	703
K01893	494	406	454	386	453	431	399	391	589	508	466	577	488	551	404	520
K01894	253	238	256	208	264	235	230	226	235	299	249	281	273	242	254	275
K01895	1298	1463	1378	1550	1355	1449	1489	1507	1258	1203	1379	1214	1310	1310	1441	1277
K01896	0	1	1	1	1	1	1	1	0	0	1	0	0	0	1	0
K01897	1405	1543	1454	1583	1418	1476	1534	1541	1462	1287	1422	1201	1374	1314	1500	1303
K01902	427	444	444	429	439	431	436	437	455	430	437	446	443	432	442	444
K01903	566	586	588	565	582	570	575	577	605	574	579	594	589	575	584	590
K01904	0	0	0	0	0	0	0	0	0	1	0	0	0	0	0	0
K01905	6	6	6	6	5	5	6	6	3	5	4	2	4	3	5	3
K01906	30	40	31	49	27	36	42	44	18	8	31	10	20	21	33	18
K01907	171	240	190	257	186	210	235	240	241	116	180	87	159	134	219	129
K01908	291	311	304	300	297	283	305	313	244	284	278	254	267	252	291	268
K01909	0	0	0	0	0	0	0	0	0	0	0	0	0	0	0	0
K01910	40	18	21	13	25	13	15	12	17	36	17	7	14	13	9	13
K01911	171	213	170	288	157	222	238	239	108	79	187	66	114	164	172	103
K01912	241	221	233	203	227	201	212	206	205	233	211	182	205	198	201	200
K01913	51	85	63	99	54	72	87	96	35	16	57	23	41	32	74	37
K01914	48	17	18	21	23	17	18	15	17	30	18	5	13	18	10	11
K01915	1505	1582	1575	1515	1621	1581	1566	1570	1616	1598	1581	1692	1691	1588	1698	1672
K01916	292	421	316	507	298	391	444	471	190	118	318	138	233	211	380	209
K01917	74	70	75	79	76	78	73	73	76	87	80	88	78	94	70	82
K01918	386	410	406	416	401	414	412	414	411	390	410	417	409	413	413	411
K01919	673	632	663	600	667	648	625	621	734	728	666	757	704	694	658	719
K01920	352	344	367	294	374	336	326	327	424	425	358	442	405	372	370	414
K01921	677	669	675	662	675	672	666	670	706	678	676	719	688	705	674	698
K01922	20	7	5	8	6	5	6	8	8	1	4	2	4	4	5	3
K01923	434	439	436	435	432	438	436	442	468	420	437	458	445	444	444	448
K01924	737	726	724	722	723	728	724	724	755	705	730	742	734	732	730	736
K01925	709	697	694	698	690	697	695	698	720	668	697	702	694	703	692	698
K01926	87	100	73	142	67	105	113	118	49	12	83	26	48	70	83	43
K01928	717	694	698	702	701	712	696	696	756	698	714	743	720	743	703	726
K01929	713	712	705	722	701	717	714	719	737	673	713	725	709	725	710	715
K01932	5	8	6	9	5	6	8	8	3	2	5	2	4	3	6	3
K01933	539	538	534	540	532	542	538	540	565	519	540	556	544	549	543	547
K01934	256	254	256	254	255	255	253	256	280	253	258	273	258	270	251	264
K01935	274	261	274	237	279	257	252	247	299	308	271	299	289	278	267	291
K01937	862	846	843	844	841	847	843	843	884	818	848	856	849	853	843	851
K01938	261	301	224	395	214	306	331	345	152	67	246	93	166	184	266	146
K01939	689	679	673	681	670	678	678	680	700	644	676	675	673	677	674	674
K01940	600	606	602	609	599	611	606	608	631	588	608	617	609	614	608	611
K01941	341	346	348	314	373	347	345	320	276	399	363	337	399	296	396	376
K01945	654	654	647	657	646	659	654	656	681	627	656	667	661	659	663	661
K01950	435	320	428	205	437	340	282	271	621	626	418	671	533	540	375	569
K01951	1028	993	1015	963	1014	998	982	985	1081	1033	1016	1102	1048	1054	1009	1065
K01952	1919	1804	1877	1729	1893	1840	1782	1769	2050	1990	1895	2111	1993	1996	1871	2022
K01953	1081	989	1096	976	1100	1074	996	978	1186	1258	1131	1340	1192	1293	1049	1235
K01955	1777	1799	1752	1885	1735	1823	1823	1833	1784	1610	1790	1712	1729	1791	1775	1726
K01956	621	621	610	642	606	628	626	629	629	573	622	609	608	627	616	609
K01958	463	677	502	896	449	670	742	789	308	121	535	178	323	412	564	293
K01959	59	67	60	52	73	65	60	49	115	73	67	55	87	49	87	67
K01960	79	88	79	66	96	85	78	63	159	98	88	73	115	65	114	89
K01961	867	900	857	941	838	889	907	918	844	749	860	772	813	806	869	802
K01962	478	480	476	484	473	483	480	481	496	456	481	482	478	474	479	479
K01963	439	443	432	452	429	442	444	446	445	402	436	420	426	420	438	425
K01964	0	0	0	0	0	0	0	0	0	0	0	0	0	0	0	0
K01965	128	217	160	247	145	189	222	250	93	53	150	68	114	81	198	102
K01966	135	226	168	283	153	216	241	263	105	55	176	73	126	138	207	109
K01968	469	472	491	408	493	451	445	452	599	542	470	558	528	478	496	532
K01969	393	400	414	349	416	385	379	385	498	453	399	470	448	413	423	449
K01971	1013	1103	1126	1055	1117	1103	1097	1142	1093	1115	1113	1312	1201	1186	1187	1238
K01972	1215	1170	1191	1139	1207	1178	1162	1149	1239	1228	1199	1253	1232	1225	1192	1236
K01974	31	21	24	16	25	17	19	15	14	34	20	9	17	14	14	15
K01975	140	156	151	165	148	155	159	164	133	139	150	142	143	145	153	144
K01976	0	0	0	0	0	0	0	0	0	0	0	0	0	0	0	0
K01989	137	129	103	142	98	109	129	138	66	53	90	35	69	56	106	61
K01990	1094	1195	1045	1428	996	1218	1259	1296	1032	695	1101	811	912	1050	1090	889
K01991	367	400	392	381	387	379	392	408	341	383	374	386	383	341	403	386
K01992	1265	1281	1203	1479	1166	1344	1342	1366	1225	984	1268	1129	1133	1302	1215	1141
K01993	291	317	298	300	294	282	305	309	291	280	277	233	268	227	295	258
K01994	5	8	6	15	5	11	11	11	4	1	8	2	4	9	7	4
K01995	823	1026	868	1100	811	901	1034	1079	530	565	783	413	655	503	932	587
K01996	802	1005	847	1082	786	880	1014	1061	514	540	762	398	631	487	907	567
K01997	1020	1264	1073	1353	1006	1111	1274	1327	653	712	968	513	814	618	1151	729
K01998	1010	1258	1063	1351	999	1105	1270	1322	638	700	960	496	802	611	1143	716
K01999	1812	2288	1924	2449	1770	1986	2295	2407	1241	1198	1718	898	1423	1073	2051	1276
K02000	232	296	241	361	237	294	318	326	149	157	249	111	186	183	270	166
K02001	193	246	203	292	204	242	262	268	124	145	208	98	162	150	229	144
K02002	308	385	329	437	342	379	407	406	197	254	331	177	284	249	380	249
K02003	1149	1166	1062	1363	1036	1212	1232	1244	956	800	1122	847	952	1077	1086	930
K02004	2959	2915	2799	3316	2756	3096	3065	3069	2652	2421	2952	2590	2661	2974	2815	2661
K02005	436	409	429	406	423	423	408	415	473	439	436	499	448	469	417	466
K02006	597	635	488	839	457	631	693	722	331	155	519	189	334	439	524	302
K02007	52	59	50	77	47	62	66	64	31	23	54	17	33	42	47	29
K02008	318	352	270	473	250	357	389	402	177	81	291	97	179	240	288	162
K02009	10	12	9	18	9	14	14	13	6	4	12	3	6	10	9	5
K02010	249	272	240	295	240	248	276	279	141	202	221	108	184	157	243	163
K02011	485	572	489	629	482	515	584	597	283	360	449	216	367	311	513	326
K02012	489	486	487	481	487	469	484	490	414	485	461	450	459	447	476	462
K02013	825	1004	855	1218	825	1013	1075	1099	617	573	895	550	706	788	920	665
K02014	10209	8606	10574	6642	10923	9160	8173	8069	11807	13922	10454	15544	12751	12514	10181	13594
K02015	1608	2030	1650	2495	1571	1979	2166	2231	1079	913	1698	821	1249	1365	1785	1137
K02016	1100	1433	1147	1792	1088	1416	1545	1589	728	589	1200	544	860	947	1264	776
K02017	283	307	292	308	290	293	308	308	229	263	283	241	270	246	298	263
K02018	265	291	276	310	271	291	299	301	227	242	279	242	260	260	285	256
K02019	100	98	95	94	96	88	96	93	59	97	86	51	79	60	90	69
K02020	363	374	371	382	367	374	379	377	318	361	369	346	355	355	367	355
K02021	83	82	92	71	93	85	79	85	109	111	91	134	106	109	92	115
K02022	78	140	100	162	89	119	143	162	56	23	93	38	66	47	124	60
K02023	521	837	633	942	604	736	858	953	371	301	588	293	470	356	773	424
K02024	82	64	69	50	82	61	62	48	46	113	69	52	76	50	68	66
K02025	723	1111	819	1376	761	1050	1188	1298	485	292	826	354	588	647	994	526
K02026	686	1048	775	1297	721	992	1121	1225	465	281	783	344	560	613	940	503
K02027	1048	1538	1152	1889	1075	1451	1640	1784	689	454	1152	499	823	873	1370	741
K02028	696	757	627	898	619	742	802	818	456	396	640	310	504	484	692	448
K02029	911	1037	859	1227	852	1018	1100	1128	600	568	873	432	696	651	961	617
K02030	795	903	747	1032	737	848	934	967	586	492	732	380	601	544	828	534
K02031	757	1067	828	1240	766	950	1097	1177	533	408	782	329	581	535	926	514
K02032	674	959	742	1123	687	859	991	1066	461	363	704	295	520	486	836	460
K02033	972	1356	1059	1568	985	1217	1394	1492	698	540	1006	438	758	697	1186	670
K02034	920	1291	1005	1527	929	1186	1343	1430	689	495	977	414	714	690	1123	632
K02035	2086	2889	2255	3412	2105	2652	3018	3220	1354	1119	2177	958	1616	1531	2553	1443
K02036	485	473	458	513	457	490	490	493	411	412	473	439	446	471	469	447
K02037	594	601	587	614	596	604	610	608	505	563	591	558	584	568	610	578
K02038	524	529	515	546	521	532	538	538	448	488	520	489	509	502	533	505
K02039	341	324	327	319	328	324	324	327	301	323	325	338	330	324	328	335
K02040	755	702	738	676	752	714	701	693	694	788	737	803	767	767	726	782
K02041	157	182	154	203	149	166	187	191	91	104	145	66	116	99	161	102
K02042	269	323	268	362	259	291	331	342	157	168	252	114	199	170	285	176
K02043	48	65	52	71	50	56	66	70	29	35	47	20	36	26	57	32
K02044	302	289	295	279	293	279	285	286	252	296	282	272	281	266	282	280
K02045	334	304	340	263	344	303	293	290	332	397	329	399	361	347	320	375
K02046	298	283	308	252	311	281	275	276	297	346	298	356	324	310	298	336
K02047	315	296	326	259	329	295	286	286	320	373	316	387	348	334	314	362
K02048	423	391	427	342	439	386	379	370	395	500	412	466	447	415	410	454
K02049	809	996	884	1046	850	932	1001	1045	757	679	856	681	805	700	978	762
K02050	787	936	850	954	815	863	929	970	775	686	806	682	772	680	908	744
K02051	711	879	769	935	739	807	890	924	531	557	727	496	653	540	843	606
K02052	330	468	377	511	373	418	478	508	217	249	350	181	297	221	444	263
K02053	292	399	327	433	322	356	407	431	189	229	301	156	257	188	378	227
K02054	260	365	297	395	300	328	373	392	171	209	278	149	243	179	352	214
K02055	404	552	455	594	455	494	563	590	261	321	421	224	366	271	529	323
K02056	675	942	729	1115	694	865	985	1067	451	420	703	317	522	490	830	468
K02057	825	1149	892	1363	846	1059	1203	1305	546	508	861	401	640	603	1015	580
K02058	346	490	389	543	372	428	499	542	228	258	354	175	280	225	434	254
K02062	32	40	32	43	33	34	40	42	18	27	29	11	21	17	32	19
K02063	72	90	73	96	73	74	90	94	40	62	64	24	46	42	70	41
K02064	46	59	47	63	47	48	58	61	26	39	41	15	30	26	46	27
K02065	516	445	524	342	538	453	413	401	660	668	515	713	618	586	504	641
K02066	592	525	610	412	624	533	489	480	766	761	598	828	716	685	593	743
K02067	459	419	479	335	488	424	392	390	594	587	471	651	562	554	472	584
K02068	57	55	46	62	45	49	56	56	29	34	43	16	31	31	42	27
K02069	85	86	72	101	68	80	89	89	45	46	71	25	49	52	68	43
K02071	575	599	561	660	550	606	619	625	543	480	571	492	518	560	566	515
K02072	383	397	374	437	367	403	411	414	367	326	382	335	348	378	377	347
K02073	566	578	538	642	528	578	598	602	489	464	542	428	477	513	534	468
K02074	67	83	68	90	63	71	84	88	41	37	62	29	49	42	73	44
K02075	87	102	86	108	81	87	103	105	50	49	78	35	62	50	88	56
K02076	40	57	42	83	37	62	66	68	26	7	49	15	27	40	48	24
K02077	87	103	84	111	80	89	104	108	50	50	78	38	65	52	93	58
K02078	221	197	212	177	216	198	190	187	240	241	210	246	228	225	204	233
K02079	10	6	7	4	8	4	5	3	4	16	5	2	4	4	2	4
K02080	5	2	3	1	4	1	2	0	2	7	2	1	2	2	0	2
K02081	32	25	28	21	30	24	24	22	26	41	27	29	28	32	23	29
K02082	64	37	39	34	43	35	36	37	42	49	37	41	39	41	34	40
K02083	185	177	192	193	189	202	187	186	199	214	207	235	198	240	177	212
K02086	80	92	68	132	62	98	105	109	46	12	78	24	45	64	76	40
K02092	0	0	0	0	0	0	0	0	0	0	0	0	0	0	0	0
K02096	0	0	0	1	0	1	1	1	0	0	0	0	0	0	0	0
K02099	20	10	13	6	15	7	8	5	9	29	11	5	9	10	4	8
K02100	25	15	18	15	20	14	15	10	11	33	18	5	11	16	7	10
K02101	2	4	3	6	2	4	4	5	1	0	4	1	2	4	3	1
K02102	1	3	2	5	2	4	3	4	1	0	3	1	1	3	2	1
K02103	25	41	30	69	26	50	51	52	19	4	40	11	20	38	36	18
K02106	149	122	142	112	148	129	122	111	128	179	140	150	152	149	132	151
K02108	409	402	399	394	398	397	396	395	449	392	399	400	403	398	398	400
K02109	286	325	295	336	287	309	323	334	312	238	292	258	277	266	311	271
K02110	132	129	130	126	129	129	127	127	148	130	131	136	133	134	129	133
K02111	842	851	827	875	818	858	855	853	910	767	844	805	817	837	833	812
K02112	783	800	771	828	762	804	805	806	841	704	787	740	757	774	780	751
K02113	275	286	275	311	270	297	296	296	273	242	285	260	264	282	279	264
K02114	219	216	213	220	210	217	216	215	235	201	215	207	209	213	211	209
K02115	471	478	463	494	458	482	481	480	510	426	473	447	456	467	468	452
K02116	98	130	104	157	99	126	136	138	97	61	107	47	81	78	116	69
K02117	33	22	18	23	18	18	21	24	17	8	16	8	13	11	18	12
K02118	25	17	13	18	13	14	16	18	13	6	11	5	9	8	13	8
K02119	11	7	5	8	5	5	7	8	5	2	4	2	3	3	6	3
K02120	12	9	7	9	7	7	9	9	6	2	6	2	5	4	7	4
K02121	5	3	2	3	2	2	3	3	2	1	2	1	2	2	2	1
K02122	4	3	2	4	2	3	3	4	2	0	2	1	2	1	3	1
K02123	24	14	10	15	11	11	13	15	11	4	9	3	7	6	11	7
K02124	8	6	4	7	4	5	6	7	4	1	4	1	3	3	5	3
K02160	302	304	300	306	295	301	303	307	302	280	299	298	295	294	299	297
K02164	27	42	32	46	32	37	43	44	19	17	31	17	27	18	41	24
K02167	55	64	58	64	61	58	64	65	40	56	54	40	51	43	61	48
K02168	410	317	388	244	429	332	305	264	366	568	385	461	454	417	366	452
K02169	322	233	312	158	327	252	211	193	416	459	309	472	386	389	274	409
K02170	199	150	195	104	207	162	136	123	271	284	197	294	245	244	177	258
K02171	7	10	7	11	6	8	10	11	4	1	6	2	5	3	8	4
K02172	45	63	46	70	41	50	63	69	25	8	41	15	29	22	51	27
K02173	7	4	5	3	6	3	3	2	3	9	4	1	3	3	2	3
K02182	68	67	62	68	57	55	66	65	36	55	53	21	40	36	51	36
K02188	98	122	104	151	100	127	133	132	68	65	110	56	80	90	109	74
K02189	68	81	70	106	66	88	91	89	46	41	76	33	50	64	69	46
K02190	22	27	21	43	20	35	34	32	14	9	28	7	13	25	21	12
K02191	17	21	17	33	15	26	26	25	11	7	21	6	10	18	17	9
K02192	61	42	59	28	62	47	39	36	68	89	58	90	73	72	52	78
K02193	221	214	233	180	236	209	202	205	280	273	226	297	258	249	228	270
K02194	239	233	252	198	256	228	221	223	301	293	245	319	279	267	249	291
K02195	314	294	331	241	337	293	278	279	401	402	323	444	376	366	322	397
K02196	26	19	25	13	27	19	17	15	32	38	24	32	29	28	21	30
K02197	194	182	204	150	208	182	172	173	246	248	199	275	233	227	199	246
K02198	843	789	886	647	902	786	744	748	1072	1080	864	1190	1007	980	861	1064
K02199	260	246	274	206	277	246	233	235	325	328	268	362	309	301	267	325
K02200	462	456	496	396	503	454	440	447	525	569	484	633	549	526	497	578
K02201	0	0	0	0	0	0	0	0	0	0	0	0	0	0	0	0
K02203	26	26	25	23	28	25	26	22	15	29	25	17	27	17	28	23
K02204	132	179	147	192	145	164	182	189	87	94	142	78	128	84	179	110
K02205	56	86	67	148	63	109	107	108	42	25	91	30	51	93	78	43
K02217	40	43	36	48	35	38	44	43	21	24	34	11	22	24	31	20
K02221	115	127	108	136	109	118	127	124	104	85	109	56	94	79	117	80
K02224	228	267	243	295	247	276	281	275	178	200	257	187	234	214	274	218
K02225	135	152	150	143	156	153	152	153	133	154	151	165	167	139	173	164
K02226	22	24	20	36	20	29	29	27	13	14	25	7	13	22	18	11
K02227	195	208	200	220	200	214	215	210	155	184	204	166	193	177	212	183
K02228	32	47	39	51	41	44	49	51	25	25	38	27	36	30	49	33
K02229	77	112	93	120	93	103	115	121	60	62	87	60	81	67	112	74
K02230	393	533	448	558	456	499	542	556	291	325	440	306	426	307	559	380
K02231	125	129	128	133	129	133	132	130	108	128	130	121	127	123	131	125
K02232	310	361	329	392	329	366	375	376	250	269	340	262	313	285	365	295
K02233	184	192	191	196	192	196	196	194	164	189	193	185	189	185	194	188
K02234	168	235	195	257	189	214	240	254	131	124	185	124	161	136	224	152
K02236	75	88	65	128	59	95	101	104	43	12	76	23	43	63	72	38
K02237	163	148	146	161	146	156	153	149	155	137	153	140	144	161	143	143
K02238	1084	1001	1047	988	1052	1044	1001	984	1165	1104	1072	1175	1105	1147	1027	1123
K02239	16	29	21	53	18	38	37	38	13	3	30	8	14	31	25	12
K02240	148	168	124	245	113	182	193	200	84	21	144	43	81	120	139	73
K02241	2	3	2	6	2	4	4	4	1	0	4	1	2	4	3	1
K02242	97	109	87	146	82	115	121	124	66	36	97	48	67	84	96	63
K02243	114	132	97	190	89	142	151	156	65	18	113	34	64	93	109	57
K02244	108	119	89	169	81	126	135	140	60	17	101	30	58	82	97	52
K02245	36	42	31	60	28	45	48	49	21	6	36	11	20	29	34	18
K02246	43	48	36	68	33	50	54	56	24	7	40	12	23	33	39	21
K02247	9	14	10	24	9	18	18	18	6	1	14	4	7	14	12	6
K02248	28	27	20	45	18	34	33	34	15	3	27	7	13	25	22	12
K02249	11	18	13	31	11	23	23	23	8	2	18	5	8	18	15	8
K02250	48	72	54	108	47	80	84	86	32	9	64	19	34	53	60	31
K02251	5	10	7	18	6	12	13	13	4	1	11	3	5	11	8	4
K02253	0	0	0	1	0	0	0	1	0	0	0	0	0	0	0	0
K02254	2	4	3	8	3	5	5	5	2	0	4	1	2	5	3	2
K02255	7	3	4	1	5	2	2	1	3	10	3	1	2	3	0	2
K02258	140	155	154	140	154	149	149	153	178	155	150	174	166	147	166	166
K02259	447	486	483	487	474	493	486	495	524	457	489	538	502	509	501	512
K02274	561	670	622	710	603	664	678	700	630	528	628	576	610	605	674	592
K02275	341	387	368	394	362	382	386	392	387	337	369	348	371	350	395	357
K02276	265	302	290	300	285	295	299	307	312	267	287	291	294	278	309	290
K02277	8	13	10	23	9	16	16	16	6	2	13	4	7	14	11	6
K02278	55	74	63	79	61	68	75	82	44	44	59	44	55	43	74	52
K02279	120	152	134	160	127	141	154	165	98	101	126	101	118	98	149	113
K02280	208	264	232	273	219	241	265	286	172	175	217	175	204	164	258	196
K02281	29	58	40	67	35	49	60	67	22	5	38	17	28	19	53	25
K02282	142	198	164	213	153	177	201	220	112	105	152	106	135	107	188	127
K02283	253	310	278	325	267	297	314	332	214	222	270	226	259	236	311	247
K02285	0	0	0	0	0	0	0	0	1	1	0	1	1	1	0	1
K02286	1	1	1	1	1	1	1	1	0	0	1	0	0	0	1	0
K02289	0	0	0	0	0	0	0	0	0	0	0	0	0	0	0	0
K02290	1	1	1	1	1	1	1	1	1	1	1	1	1	1	1	1
K02291	141	218	167	250	154	198	225	241	98	73	164	79	131	95	207	115
K02292	11	11	12	10	13	12	11	12	14	14	13	18	15	14	14	16
K02293	1	1	1	1	1	1	1	1	1	1	1	1	1	1	1	1
K02294	0	0	0	0	0	0	0	0	0	0	0	0	0	0	0	0
K02297	317	278	325	227	330	282	265	263	348	406	313	427	362	354	304	384
K02298	695	613	712	504	723	622	584	579	762	880	687	925	792	772	669	837
K02299	214	191	220	159	223	193	183	182	234	268	212	283	243	237	208	257
K02300	115	105	119	89	120	105	100	101	122	142	114	150	130	126	113	137
K02301	445	478	470	491	467	484	483	483	474	443	478	470	471	478	481	470
K02302	471	453	489	395	504	451	439	434	469	572	481	577	536	498	491	549
K02303	176	214	189	237	185	209	221	227	139	139	190	143	173	158	212	163
K02304	120	119	126	131	122	132	125	126	129	121	133	151	128	153	119	138
K02305	32	42	35	43	35	38	42	42	21	25	35	21	33	20	42	29
K02313	692	698	684	706	679	695	698	703	710	647	687	681	681	684	693	681
K02314	824	832	815	846	812	828	834	837	821	773	819	796	805	808	823	803
K02315	52	48	43	52	45	44	49	48	29	41	42	22	34	34	41	32
K02316	920	920	908	929	900	917	920	927	931	858	910	908	900	911	910	906
K02317	9	3	5	1	7	2	3	1	3	13	4	1	3	3	0	3
K02319	0	0	0	0	0	0	0	0	0	0	0	0	0	0	0	0
K02322	0	0	0	0	0	0	0	0	0	0	0	0	0	0	0	0
K02323	0	0	0	0	0	0	0	0	0	0	0	0	0	0	0	0
K02334	754	661	793	535	791	698	627	643	968	966	784	1199	938	965	755	1024
K02335	1521	1526	1506	1547	1494	1531	1529	1539	1558	1425	1520	1523	1506	1540	1517	1513
K02336	145	117	126	98	145	108	114	93	75	176	117	75	121	89	116	105
K02337	1790	1758	1761	1746	1759	1764	1750	1750	1859	1735	1774	1816	1785	1800	1761	1795
K02338	577	578	566	595	562	582	582	585	587	529	574	558	561	574	572	561
K02339	154	148	159	125	161	143	139	139	183	183	154	188	173	159	156	177
K02340	499	490	489	493	487	493	491	493	498	475	492	501	490	499	488	495
K02341	469	470	464	478	460	471	472	475	478	440	467	465	461	471	466	464
K02342	487	489	486	457	498	477	477	471	464	491	480	469	507	448	514	488
K02343	1076	1029	1060	995	1059	1035	1018	1018	1114	1095	1057	1140	1092	1108	1045	1107
K02344	9	4	6	2	7	3	4	2	3	13	5	1	3	4	1	3
K02345	6	2	3	1	4	1	2	1	2	9	3	1	2	2	0	2
K02346	508	564	512	621	502	563	580	592	494	410	526	431	480	494	545	463
K02347	179	241	186	341	165	259	275	280	114	50	210	69	121	173	198	110
K02348	77	68	72	58	74	65	63	61	98	87	70	79	77	76	68	76
K02351	28	30	28	36	26	31	32	32	20	23	28	18	24	25	29	22
K02352	46	54	46	55	42	46	53	56	33	22	41	29	35	31	46	35
K02355	1345	1331	1320	1324	1306	1306	1322	1330	1310	1255	1301	1271	1283	1286	1300	1285
K02356	418	371	407	338	411	380	362	359	454	462	406	496	438	452	385	458
K02357	459	453	447	457	445	453	453	455	468	426	450	451	448	450	451	449
K02358	1027	970	1017	898	1024	966	943	938	1138	1099	1007	1133	1067	1050	992	1086
K02361	83	90	85	105	84	91	95	94	66	82	88	62	70	85	78	69
K02362	58	54	54	49	60	49	53	47	35	67	51	34	49	39	51	45
K02363	125	139	128	162	128	139	146	145	100	119	132	89	106	124	121	103
K02364	379	292	369	218	384	298	272	259	408	534	350	503	414	435	313	443
K02371	90	103	77	154	73	124	123	125	55	21	98	35	60	82	94	52
K02372	270	277	268	285	264	274	278	282	270	243	270	260	261	260	271	262
K02377	99	106	100	104	97	93	103	107	76	91	91	71	81	74	92	80
K02379	287	314	297	342	292	318	326	324	236	258	301	247	275	275	306	267
K02380	75	68	72	60	78	64	67	61	56	89	68	61	72	61	69	68
K02381	33	25	25	24	27	21	24	21	15	36	23	7	16	19	14	14
K02385	4	6	5	10	4	7	8	8	3	1	6	2	3	7	5	3
K02386	168	167	173	149	176	160	161	160	172	194	166	181	180	160	174	179
K02387	133	142	139	147	139	144	144	142	145	139	142	135	140	137	143	137
K02388	150	169	161	178	160	171	172	173	156	149	165	151	159	156	170	156
K02389	220	233	230	233	231	233	233	231	244	233	232	231	235	228	237	232
K02390	461	525	495	541	491	519	529	534	505	458	500	463	489	464	528	477
K02391	220	225	229	197	235	216	214	213	257	257	224	251	249	216	239	246
K02392	299	336	321	367	318	349	347	345	322	296	336	300	317	323	337	309
K02393	205	209	213	186	217	200	200	200	224	236	207	229	226	198	219	225
K02394	347	350	359	306	368	336	333	331	401	403	350	392	387	338	370	384
K02395	257	214	250	172	262	223	202	187	315	334	250	323	292	280	237	297
K02396	603	660	642	675	641	665	665	664	672	627	654	636	650	631	671	640
K02397	339	346	352	340	358	356	345	337	401	379	360	373	372	366	360	367
K02398	67	55	65	44	69	58	52	47	83	89	66	82	76	74	61	76
K02399	34	29	29	21	34	25	25	19	49	43	28	19	33	21	31	26
K02400	752	811	792	836	794	826	820	812	822	787	812	774	800	785	821	785
K02401	375	404	396	418	397	414	410	405	404	394	408	392	402	396	411	395
K02402	26	11	18	5	19	10	9	4	11	37	15	9	17	10	10	13
K02403	15	6	10	3	11	6	5	2	7	22	9	5	9	6	5	8
K02404	348	301	351	285	357	340	301	281	436	433	369	455	404	428	333	415
K02405	195	163	191	137	201	174	156	142	238	256	196	240	225	221	183	224
K02406	482	511	503	518	502	511	510	520	530	511	505	488	499	496	506	492
K02407	411	391	414	390	425	423	394	369	479	480	437	456	456	458	417	445
K02408	109	112	114	111	114	115	112	111	119	120	116	121	118	117	115	118
K02409	576	623	610	644	612	639	632	627	626	605	628	608	622	611	638	612
K02410	352	383	373	400	373	393	390	387	380	365	385	368	377	375	389	372
K02411	192	185	193	185	198	195	187	178	211	217	201	204	205	206	193	202
K02412	483	520	509	536	510	533	526	521	533	507	525	507	520	512	530	511
K02413	91	71	88	56	92	76	67	60	115	123	88	115	103	104	79	105
K02414	259	213	255	176	269	228	203	184	334	352	259	335	303	303	240	307
K02415	158	162	165	156	170	162	162	159	143	176	165	169	172	158	171	170
K02416	332	359	351	371	350	365	363	361	372	345	360	349	355	351	363	350
K02417	186	238	206	314	197	268	267	266	181	138	236	152	180	220	225	171
K02418	88	80	89	74	91	83	78	74	110	109	90	104	98	100	85	99
K02419	266	287	281	295	282	294	290	288	297	279	289	282	288	282	294	283
K02420	86	95	91	99	91	97	96	96	94	88	94	87	92	89	96	90
K02421	257	278	272	287	272	284	282	280	281	269	279	269	276	271	283	272
K02422	115	108	116	106	119	117	108	102	134	136	122	131	128	131	116	126
K02423	16	12	13	15	13	13	13	11	8	19	14	6	10	13	9	8
K02424	115	138	114	163	111	132	146	148	67	74	114	49	85	85	121	76
K02425	9	3	5	1	7	2	3	1	3	14	4	1	3	3	1	3
K02426	150	145	158	127	161	143	140	142	158	182	154	194	170	166	154	179
K02427	248	239	257	204	260	233	226	226	294	294	249	302	279	256	254	285
K02428	318	314	309	316	308	314	314	316	322	296	311	316	313	319	315	313
K02429	428	327	437	227	450	359	303	301	541	625	433	726	546	570	392	605
K02430	13	6	8	4	10	5	5	3	5	19	7	2	5	6	2	4
K02431	25	36	27	41	26	31	37	41	15	14	24	9	17	14	30	15
K02433	836	1031	864	1147	817	955	1053	1100	685	546	837	500	702	630	949	643
K02434	429	537	422	631	407	511	558	574	359	214	434	195	342	312	492	292
K02435	83	102	81	120	78	97	107	110	64	41	83	37	65	59	94	56
K02436	9	4	6	1	7	2	3	1	3	13	4	1	3	4	1	3
K02437	193	199	199	198	200	200	199	198	202	197	201	202	202	202	202	202
K02438	655	603	677	511	690	603	581	577	684	827	656	849	748	740	656	780
K02439	19	16	17	13	20	15	15	12	14	23	16	10	17	12	16	14
K02440	280	243	240	276	242	264	258	256	230	224	257	240	235	279	235	240
K02441	53	46	48	40	55	43	45	38	30	63	47	31	47	37	46	42
K02442	11	8	9	7	11	7	8	6	5	13	8	5	8	7	7	7
K02443	57	82	63	123	56	91	96	97	37	17	74	22	40	63	67	36
K02444	148	154	149	151	150	144	153	154	117	153	140	122	135	122	147	133
K02445	134	149	123	184	119	142	158	159	77	75	126	47	86	97	121	77
K02446	124	199	149	257	139	192	215	229	88	65	157	63	106	123	174	94
K02448	107	153	123	162	123	138	156	158	73	80	122	71	111	68	153	100
K02450	52	35	40	28	40	28	32	26	22	44	33	11	25	21	22	23
K02451	12	7	9	5	9	5	6	5	5	10	7	2	5	5	3	5
K02452	98	75	90	53	95	72	67	60	111	127	86	106	100	92	78	101
K02453	921	714	909	496	956	759	653	605	1162	1275	902	1327	1128	1072	852	1173
K02454	980	751	972	518	1031	812	693	637	1186	1385	969	1446	1221	1162	917	1275
K02455	482	375	479	259	504	398	342	318	616	676	474	706	595	570	448	621
K02456	230	177	224	124	242	192	164	146	269	316	227	314	284	257	220	286
K02457	151	115	150	78	155	120	104	99	205	213	145	227	183	182	133	195
K02458	135	101	133	67	138	107	91	86	180	193	130	203	164	163	118	175
K02459	202	154	200	105	206	160	140	132	259	285	193	297	241	241	176	258
K02460	317	243	314	166	325	253	220	208	420	447	305	469	382	379	281	407
K02461	352	260	346	171	359	274	234	220	463	504	335	531	423	428	301	455
K02462	167	121	165	77	170	129	109	102	226	243	161	265	205	210	142	224
K02463	177	121	178	75	183	136	110	105	225	268	173	304	224	239	149	250
K02464	4	2	3	1	3	1	1	0	2	7	2	1	2	2	0	1
K02465	1	1	1	0	1	0	0	0	1	2	1	0	1	1	0	0
K02466	6	4	5	3	5	3	4	3	3	8	4	1	3	3	2	2
K02467	25	10	16	4	18	6	7	3	9	28	13	3	9	9	1	8
K02468	17	12	13	9	15	9	11	8	8	22	12	5	10	9	8	9
K02469	1386	1376	1364	1373	1359	1373	1371	1376	1423	1311	1371	1381	1373	1391	1373	1376
K02470	1204	1181	1184	1162	1183	1178	1171	1172	1251	1168	1187	1220	1201	1212	1183	1207
K02471	195	269	218	292	206	232	272	288	124	124	196	92	157	119	241	140
K02472	122	139	117	151	116	127	142	139	70	82	115	53	93	81	123	80
K02474	313	223	310	151	314	246	205	195	387	449	303	493	376	398	259	415
K02475	18	20	16	28	15	21	22	23	11	6	17	7	12	18	17	10
K02476	32	35	27	52	25	37	40	41	18	8	30	10	19	33	29	17
K02477	111	90	105	79	109	92	88	82	103	140	103	124	111	115	91	115
K02478	85	57	65	54	71	51	56	44	41	103	59	27	45	55	35	41
K02479	55	54	57	53	57	56	54	55	59	60	58	71	61	68	56	65
K02480	96	130	103	160	94	123	138	144	60	50	103	41	71	72	112	64
K02481	252	216	245	187	251	219	209	193	219	282	242	259	259	240	226	258
K02482	164	145	159	126	159	134	139	131	134	154	149	136	145	137	134	147
K02483	986	1079	1040	1101	1025	1054	1085	1113	957	939	1020	978	1005	982	1078	1001
K02484	396	346	394	299	407	347	336	325	377	479	376	454	420	431	368	431
K02485	82	54	75	35	81	56	49	43	81	118	71	101	84	87	57	90
K02486	11	7	10	5	10	8	7	6	11	15	9	14	12	13	8	12
K02487	42	30	40	21	42	32	28	25	44	60	39	57	48	46	35	51
K02488	586	626	617	597	619	601	614	617	604	601	602	599	617	560	634	611
K02489	3	3	3	2	3	3	3	2	2	3	3	2	4	2	4	3
K02490	12	18	15	28	14	22	21	21	12	8	19	11	13	21	16	12
K02491	19	34	25	63	22	45	44	45	17	5	38	10	18	39	29	15
K02492	511	450	502	425	508	481	446	422	581	586	516	594	545	582	467	557
K02493	439	440	433	444	430	439	440	442	450	409	436	431	432	437	437	432
K02494	167	118	160	73	169	125	104	93	222	244	156	243	200	196	139	211
K02495	947	1013	967	1041	968	1002	1022	1027	890	908	975	882	947	896	1012	925
K02496	245	179	237	111	252	188	158	141	338	357	233	356	299	288	212	312
K02497	50	75	55	104	49	76	83	87	32	10	61	19	36	49	62	32
K02498	390	390	410	341	412	376	371	377	464	456	395	478	438	407	408	449
K02499	90	130	99	182	87	133	146	151	58	22	109	34	63	89	106	57
K02500	376	378	380	368	378	376	371	368	451	381	382	393	390	388	378	388
K02501	298	303	302	296	300	300	297	295	362	299	304	306	308	306	301	304
K02502	219	287	236	354	229	294	311	312	144	140	253	119	196	182	275	170
K02503	179	194	177	211	172	192	199	202	167	139	179	146	165	163	188	159
K02504	25	10	15	4	19	6	8	3	10	40	12	5	10	10	2	9
K02505	21	8	13	3	16	5	6	2	8	33	10	3	8	8	1	6
K02506	5	2	3	1	4	1	2	0	2	7	2	1	2	2	0	2
K02507	22	8	13	3	17	5	7	2	8	35	10	4	8	9	2	7
K02508	24	22	22	20	24	20	21	20	15	28	21	15	20	16	20	19
K02509	67	87	72	98	67	78	90	93	43	48	66	35	53	47	77	48
K02510	169	188	179	184	174	174	185	194	147	167	166	159	164	147	183	164
K02511	20	11	14	7	17	9	10	7	9	32	12	6	11	10	7	9
K02517	572	481	571	356	587	478	437	419	773	748	553	765	664	637	527	689
K02518	125	121	121	119	121	121	120	119	123	119	122	121	123	119	123	122
K02519	2527	2246	2476	2019	2480	2285	2180	2181	2606	2810	2435	2851	2649	2741	2356	2699
K02520	280	278	274	281	273	278	278	279	284	260	276	273	274	277	276	274
K02521	39	27	30	21	33	22	25	20	18	45	26	13	22	20	19	20
K02523	386	360	394	302	401	352	340	336	442	460	382	466	428	396	381	439
K02525	33	35	33	42	35	36	38	35	19	30	34	17	28	31	33	24
K02526	76	50	68	38	70	53	47	41	73	106	65	87	74	80	50	78
K02527	483	438	490	359	498	427	410	404	574	588	472	593	534	503	461	551
K02528	434	434	426	442	423	434	435	438	437	399	430	423	423	430	430	424
K02529	1968	2002	1976	2179	1941	2111	2081	2154	1870	1891	2043	2082	1940	2203	1976	2005
K02530	54	49	37	57	35	41	50	54	27	8	34	12	24	22	40	22
K02531	13	0	0	0	2	0	0	0	2	1	0	0	1	1	0	1
K02532	39	28	28	32	32	27	29	25	19	47	29	9	19	26	18	16
K02533	111	152	122	164	114	132	153	162	72	69	113	54	91	62	137	80
K02535	350	314	353	255	359	307	294	288	413	426	340	427	386	361	332	397
K02536	409	386	413	310	420	363	351	344	605	485	399	486	457	417	399	458
K02538	182	252	190	375	168	292	301	299	117	39	233	66	119	188	206	109
K02545	23	30	23	33	20	26	30	32	13	5	21	7	14	12	24	13
K02546	9	6	9	4	9	7	6	6	11	13	9	16	11	12	8	13
K02547	6	8	6	9	6	7	8	9	4	1	6	2	4	3	7	4
K02548	138	164	131	225	123	175	185	184	82	63	148	52	93	127	137	83
K02549	124	157	125	218	116	167	177	179	80	58	141	52	85	131	127	77
K02550	5	2	3	1	4	1	2	1	2	7	2	1	2	2	1	2
K02551	190	241	190	333	175	253	272	273	115	83	212	64	122	185	191	109
K02552	146	185	146	255	134	193	208	210	88	62	162	49	93	137	147	84
K02553	85	64	79	51	85	67	61	54	81	114	78	95	89	88	69	90
K02554	98	80	100	62	102	86	76	76	113	134	98	148	120	122	94	128
K02556	417	438	438	437	447	454	438	426	496	465	457	464	474	452	465	462
K02557	597	654	640	646	645	652	651	650	682	642	648	659	666	623	679	657
K02558	413	291	394	179	417	309	257	228	541	600	386	589	493	476	345	515
K02560	27	13	18	7	21	9	11	6	10	38	14	4	11	11	4	10
K02562	12	6	8	4	9	4	5	3	5	17	6	2	5	5	2	4
K02563	585	579	576	589	572	585	581	583	598	552	582	587	578	591	577	582
K02564	141	153	121	213	113	164	173	172	81	50	138	40	78	117	119	70
K02565	26	13	17	8	20	9	11	7	10	37	14	4	10	10	5	9
K02566	17	9	11	6	13	7	8	5	7	23	9	3	7	13	4	6
K02567	185	167	170	148	178	151	161	149	121	204	159	122	157	123	156	147
K02568	29	26	26	24	28	24	26	24	18	32	25	17	24	18	24	22
K02569	46	43	43	39	45	39	41	38	30	50	40	30	40	30	41	36
K02570	14	14	13	13	14	12	13	12	8	15	12	6	11	8	12	10
K02571	7	8	7	8	7	7	8	8	5	6	7	5	7	4	8	6
K02572	19	15	16	12	17	13	14	13	12	23	14	11	13	12	11	13
K02573	18	10	13	6	16	9	9	5	9	24	13	9	13	10	9	11
K02574	26	16	20	12	22	15	15	11	12	30	18	9	17	12	13	14
K02575	456	484	464	493	468	474	489	480	354	457	463	371	448	392	487	420
K02584	162	193	171	210	166	181	197	199	109	119	168	95	141	120	179	127
K02585	55	79	62	87	56	67	80	87	35	25	56	23	41	30	67	37
K02586	76	110	86	122	77	92	111	123	48	30	78	30	55	41	93	50
K02587	65	81	68	86	62	68	80	85	38	32	61	23	44	33	66	40
K02588	50	74	57	82	51	62	74	82	32	20	52	20	37	27	62	33
K02590	0	0	0	0	0	0	0	0	0	0	0	0	0	0	0	0
K02591	79	116	90	128	81	97	116	128	51	32	81	32	58	43	97	53
K02592	43	67	50	75	45	57	68	75	28	19	46	19	34	24	58	30
K02593	6	9	7	11	6	8	10	11	4	3	7	3	5	3	8	4
K02594	34	39	34	41	32	33	39	40	20	20	31	14	24	18	33	21
K02595	8	13	10	14	9	11	13	14	5	4	9	4	7	5	11	6
K02596	16	22	18	24	16	19	22	24	10	9	16	7	12	9	19	11
K02597	11	17	13	19	12	15	17	19	7	5	12	5	9	6	15	8
K02598	26	29	25	46	25	34	34	33	15	22	30	9	16	30	22	14
K02600	742	732	736	713	735	727	723	725	781	730	735	768	750	738	738	756
K02601	286	284	282	285	280	284	283	285	294	270	284	286	283	287	283	284
K02609	55	62	55	66	54	53	63	63	31	45	47	21	39	40	53	34
K02610	16	17	15	18	15	15	17	17	9	13	13	6	11	11	14	9
K02611	42	47	42	48	41	40	47	47	25	36	36	18	31	31	40	27
K02612	28	31	28	32	27	27	31	31	16	23	24	11	20	20	26	17
K02613	60	64	59	65	59	55	63	63	35	54	50	26	44	43	56	38
K02614	38	34	33	33	36	32	34	33	22	33	30	20	30	26	34	27
K02615	7	6	6	5	6	5	5	5	3	8	5	2	4	4	4	3
K02616	37	40	37	41	39	36	40	39	21	35	33	16	29	30	36	25
K02617	7	6	6	7	6	6	6	6	3	7	6	2	4	4	4	3
K02618	73	90	77	93	82	78	91	91	44	65	70	36	62	60	83	54
K02619	128	142	126	154	129	134	144	138	102	105	127	67	109	101	130	95
K02621	1130	1143	1114	1173	1100	1141	1148	1165	1171	1042	1120	1119	1099	1111	1126	1110
K02622	959	972	951	987	940	967	972	989	1002	898	952	968	943	946	962	955
K02623	124	120	132	104	135	122	117	118	132	157	128	167	147	140	134	154
K02624	159	147	160	130	162	143	143	140	139	186	148	161	161	149	153	161
K02625	1	1	1	1	1	1	1	1	1	2	1	1	1	1	1	1
K02626	0	0	0	0	0	0	0	0	0	0	0	0	0	0	0	0
K02635	0	0	0	0	0	0	0	0	0	0	0	0	0	0	0	0
K02636	1	0	1	0	0	0	0	0	0	0	0	0	0	0	0	0
K02637	0	0	0	0	0	0	0	0	0	0	0	0	0	0	0	0
K02638	0	0	0	0	0	0	0	0	0	0	0	0	0	0	0	0
K02639	2	1	2	1	2	1	1	1	1	3	1	1	1	1	1	1
K02641	1	0	0	0	0	0	0	0	0	1	0	0	0	0	0	0
K02647	147	127	145	132	152	142	132	124	142	185	152	170	155	180	132	160
K02650	219	159	223	100	230	177	143	136	313	328	221	384	289	301	198	317
K02651	30	45	36	49	33	40	46	50	24	19	34	22	29	22	43	27
K02652	484	365	469	257	491	394	331	296	636	656	474	679	586	562	431	604
K02653	346	266	340	190	359	289	244	219	454	476	345	495	428	411	319	441
K02654	250	193	243	134	254	201	175	161	320	340	239	341	296	283	223	305
K02655	140	102	137	61	143	108	88	81	217	204	135	220	177	174	122	187
K02656	193	142	190	88	201	153	126	115	279	285	189	304	246	242	174	261
K02657	103	75	103	49	109	84	69	63	121	152	103	165	132	130	95	141
K02658	136	101	138	67	144	112	93	88	167	201	137	227	176	179	125	192
K02659	121	87	121	57	128	99	81	75	146	181	121	200	157	157	111	170
K02660	472	341	473	223	498	383	316	292	564	702	470	767	606	605	431	654
K02661	3	3	3	3	2	3	3	3	1	2	2	1	2	1	3	2
K02662	301	226	298	153	311	244	205	186	413	423	297	455	375	371	270	395
K02663	178	130	176	83	184	141	117	108	245	257	174	282	224	225	157	240
K02664	171	127	169	84	175	137	115	105	234	242	168	262	213	211	152	226
K02665	133	97	131	59	136	104	85	78	193	193	130	211	169	166	118	180
K02666	521	380	510	239	535	408	338	306	711	748	504	789	648	629	459	683
K02667	425	329	421	229	437	351	299	276	565	586	420	623	523	505	389	547
K02668	380	276	377	170	392	301	245	226	545	559	375	619	490	484	341	524
K02669	349	254	331	176	348	267	230	203	428	473	327	456	395	390	284	410
K02670	457	327	453	200	476	366	293	267	623	682	456	751	597	585	416	636
K02671	138	98	137	59	142	107	87	80	199	202	135	225	176	177	120	190
K02672	265	186	262	110	272	205	164	152	379	396	259	439	340	344	231	368
K02673	141	102	143	62	148	113	91	86	207	212	142	247	187	193	128	205
K02674	1382	962	1378	563	1422	1071	849	793	1978	2050	1365	2366	1792	1840	1195	1963
K02675	1	1	1	1	1	1	1	1	0	1	1	0	1	0	1	0
K02676	85	63	85	38	89	68	55	51	125	126	85	138	111	107	78	117
K02679	8	3	5	1	6	2	2	1	3	13	4	1	3	3	1	2
K02680	10	4	6	1	8	2	3	1	4	16	5	1	4	4	1	3
K02681	6	2	3	1	4	1	2	1	2	9	3	1	2	2	0	2
K02682	9	4	6	2	7	3	3	1	4	13	5	3	4	5	1	4
K02683	0	0	0	0	0	0	0	0	0	0	0	0	0	0	0	0
K02685	0	0	0	0	0	0	0	0	0	0	0	0	0	0	0	0
K02686	16	7	11	4	12	7	6	3	7	20	10	6	10	6	6	8
K02687	460	455	451	459	450	458	455	458	473	436	456	466	456	455	456	460
K02688	214	147	205	101	212	162	136	126	238	314	198	309	245	255	171	264
K02690	0	0	0	0	1	0	0	0	0	1	0	0	1	0	1	0
K02698	0	0	0	0	0	0	0	0	0	0	0	0	0	0	0	0
K02703	0	0	0	0	0	0	0	0	0	0	0	0	0	0	0	0
K02704	0	0	0	0	0	0	0	0	0	0	0	0	0	0	0	0
K02716	1	0	1	0	1	0	0	0	1	1	1	1	1	1	0	1
K02720	0	0	0	0	0	0	0	0	0	0	0	0	0	0	0	0
K02742	28	22	25	18	29	21	22	17	15	36	24	16	25	18	23	22
K02744	15	8	7	9	8	7	8	8	6	7	6	2	5	5	6	4
K02745	15	6	5	5	7	4	5	5	5	8	5	2	4	4	4	3
K02746	21	8	8	7	10	6	7	7	7	13	6	2	5	5	5	5
K02747	23	10	9	9	11	7	9	8	8	14	7	3	6	6	6	6
K02755	1	1	1	1	1	1	1	1	1	0	1	0	0	1	1	0
K02756	7	7	6	10	5	7	8	8	4	1	6	2	4	4	6	3
K02757	0	0	0	0	0	0	0	0	0	0	0	0	0	0	0	0
K02759	98	114	87	185	80	145	142	139	59	28	115	32	57	104	93	51
K02760	119	146	111	238	101	185	183	179	74	31	147	40	71	131	120	64
K02761	620	701	529	1099	487	846	852	850	360	155	676	188	342	590	572	309
K02763	0	0	0	0	0	0	0	0	0	0	0	0	0	0	0	0
K02768	63	84	63	134	56	107	105	102	41	14	84	23	40	73	69	36
K02769	60	69	56	98	52	80	81	80	42	24	66	32	42	60	59	40
K02770	155	176	151	252	143	217	210	202	119	91	185	103	121	178	156	118
K02771	4	1	1	1	1	1	1	1	2	0	1	0	1	1	1	1
K02773	70	70	56	98	53	78	81	79	36	25	65	19	35	52	54	32
K02774	41	40	32	55	31	44	46	45	21	15	37	11	20	29	31	18
K02775	199	202	161	279	153	223	233	226	106	76	185	54	102	147	156	93
K02777	150	166	127	228	119	171	185	190	83	45	140	44	83	115	134	75
K02778	13	12	10	15	11	11	13	12	6	10	10	3	7	8	9	6
K02781	22	21	17	28	17	23	24	24	11	11	19	6	11	15	16	10
K02782	2	2	2	2	2	1	2	2	1	2	1	0	1	1	1	1
K02783	29	31	25	42	24	34	35	35	16	16	29	8	16	23	24	14
K02784	9	4	6	2	6	3	3	2	3	10	5	1	3	3	1	3
K02786	21	19	14	22	14	16	19	21	10	3	13	5	9	8	15	8
K02793	98	125	93	163	86	125	138	145	59	29	100	35	62	69	107	57
K02794	93	93	73	129	69	99	105	107	49	32	82	24	47	65	73	43
K02795	205	194	150	276	144	213	223	225	106	59	175	51	97	143	153	88
K02796	214	204	159	290	152	226	235	236	113	66	186	56	104	153	162	95
K02798	50	55	46	69	43	56	60	61	34	24	49	26	34	42	46	33
K02799	2	1	1	1	1	1	1	1	1	2	1	0	1	1	1	1
K02800	45	46	38	59	37	45	50	50	24	25	39	12	24	32	35	22
K02803	6	6	5	7	5	5	6	6	3	3	5	2	3	4	5	3
K02804	151	178	142	219	132	164	188	194	85	71	141	47	91	107	139	82
K02805	41	29	33	25	36	25	27	23	24	54	30	19	26	27	20	24
K02806	140	151	144	152	142	142	151	153	113	129	138	117	130	118	145	128
K02812	2	1	1	0	2	1	1	0	1	3	1	0	1	1	0	1
K02813	3	1	2	0	2	1	1	0	1	4	1	0	1	1	0	1
K02814	5	2	3	1	4	1	1	0	2	6	2	1	2	2	0	1
K02815	6	2	3	1	4	1	1	0	2	7	2	1	2	2	0	2
K02821	152	109	128	96	131	115	106	102	139	162	127	158	137	146	109	145
K02822	46	41	33	50	32	39	43	44	22	20	34	11	21	26	31	19
K02823	64	73	56	113	52	86	87	87	42	17	71	21	39	64	60	34
K02824	295	308	261	377	255	308	331	329	173	162	270	124	198	217	267	180
K02825	104	105	89	132	89	111	115	112	62	54	98	45	76	83	99	65
K02826	83	124	92	180	81	135	143	146	55	16	107	32	58	87	102	53
K02827	163	242	180	352	158	263	280	287	108	32	210	65	116	173	201	105
K02828	44	66	49	100	43	74	78	80	29	8	59	17	31	50	55	28
K02829	23	35	26	51	23	38	41	41	15	4	31	9	16	25	29	15
K02834	193	194	190	194	190	192	193	194	196	182	191	190	190	190	193	190
K02835	551	545	539	548	537	546	544	546	563	516	544	543	541	545	543	542
K02836	567	562	557	565	555	563	562	564	582	534	562	564	560	563	561	562
K02837	784	765	766	737	767	757	754	757	821	761	762	808	785	757	774	793
K02838	285	280	279	280	278	281	279	280	293	270	281	286	282	284	280	283
K02839	13	9	10	8	10	7	8	7	6	15	8	3	6	5	6	5
K02840	8	3	5	2	5	2	3	2	3	10	4	1	3	3	1	2
K02841	114	101	103	91	108	93	98	87	62	112	96	56	93	64	98	80
K02843	131	127	123	118	130	117	124	114	82	126	118	72	115	79	126	99
K02844	86	85	82	78	92	82	84	74	52	93	84	57	88	58	94	75
K02846	24	16	18	19	20	16	17	13	11	32	18	5	11	17	9	10
K02847	17	7	10	2	13	4	5	2	6	24	8	2	6	6	1	5
K02848	40	35	37	29	47	38	35	26	25	53	41	33	50	30	48	41
K02849	24	10	15	4	18	7	8	4	9	35	12	5	10	9	3	8
K02850	8	3	5	1	6	2	2	1	3	12	4	1	3	3	0	3
K02851	32	20	23	15	26	15	18	14	13	40	19	7	14	14	10	13
K02852	14	5	8	2	10	3	4	2	5	22	7	2	5	5	1	4
K02853	25	10	15	4	19	6	8	3	9	39	12	4	9	10	2	8
K02854	15	6	9	2	11	4	5	2	6	24	7	2	5	6	1	5
K02855	16	8	11	5	13	6	7	4	7	25	9	4	7	7	3	6
K02856	19	11	13	7	16	7	9	7	8	28	11	4	8	8	4	7
K02858	40	21	29	14	31	17	18	13	17	46	23	9	19	18	12	17
K02859	10	14	10	25	9	18	18	18	6	1	14	4	7	14	12	6
K02860	265	262	259	263	258	262	261	263	269	249	260	261	259	262	260	260
K02862	20	38	28	68	24	49	48	49	16	4	39	10	19	39	32	16
K02863	355	351	347	353	346	351	350	351	362	332	350	349	348	350	349	348
K02864	266	262	261	261	260	262	261	262	274	254	262	269	264	266	262	266
K02866	0	0	0	0	0	0	0	0	0	0	0	0	0	0	0	0
K02867	225	222	220	224	220	224	222	222	231	212	223	224	222	225	221	223
K02869	3	3	4	3	3	4	3	3	3	4	4	4	4	4	3	4
K02871	223	223	219	225	218	222	223	224	227	206	220	216	218	218	221	217
K02873	0	0	0	0	0	0	0	0	0	0	0	0	0	0	0	0
K02874	188	187	184	188	184	186	186	187	191	176	186	184	184	185	185	185
K02875	0	0	0	0	0	0	0	0	0	0	0	0	0	0	0	0
K02876	228	227	224	229	223	227	227	228	230	212	226	224	224	225	226	224
K02877	0	1	0	1	0	0	1	1	0	0	0	0	0	0	1	0
K02878	211	211	207	213	206	211	211	211	215	196	209	206	207	208	209	207
K02879	202	201	199	202	198	201	201	202	207	190	200	200	200	202	201	200
K02881	184	181	180	181	179	181	180	181	188	174	181	183	181	183	180	182
K02883	0	0	0	0	0	0	0	0	0	0	0	0	0	0	0	0
K02884	192	191	191	190	190	191	190	191	201	185	192	199	193	194	191	195
K02885	1	1	2	1	1	1	1	2	1	2	1	2	1	2	1	1
K02886	432	428	424	430	422	429	428	429	441	405	427	427	425	427	426	426
K02887	179	179	176	180	175	178	179	179	183	166	177	175	175	176	177	175
K02888	176	178	174	179	174	177	178	180	178	164	175	174	175	172	179	175
K02889	0	0	0	0	0	0	0	0	0	0	0	0	0	0	0	0
K02890	177	179	175	182	173	178	179	181	179	162	176	172	173	174	177	173
K02892	148	145	145	145	144	145	145	145	152	140	145	147	146	146	145	146
K02895	161	159	158	161	157	160	159	160	165	150	159	158	158	159	158	158
K02897	294	313	311	310	306	314	312	315	326	296	313	329	318	316	319	321
K02899	136	135	133	137	132	136	136	136	138	124	134	132	132	134	134	132
K02902	113	115	113	115	112	113	114	116	116	107	113	112	113	111	115	113
K02904	93	94	91	96	90	93	94	95	95	85	92	90	91	92	93	90
K02906	344	346	340	348	337	344	345	348	352	320	341	340	339	339	344	340
K02907	91	90	90	90	89	91	90	91	95	87	91	93	91	92	91	92
K02909	132	126	127	125	127	126	125	124	129	129	128	126	127	128	124	127
K02910	0	0	0	0	0	0	0	0	0	0	0	0	0	0	0	0
K02911	94	95	93	98	92	97	96	97	97	86	95	93	93	95	95	93
K02912	0	0	0	0	0	0	0	0	0	0	0	0	0	0	0	0
K02913	106	108	99	120	97	109	111	113	95	77	102	85	92	98	102	90
K02914	66	63	64	62	64	63	63	63	68	63	64	66	64	65	63	65
K02916	101	102	100	102	99	101	102	102	103	94	100	99	100	99	101	99
K02919	63	61	61	60	61	60	60	60	62	61	61	61	61	61	60	61
K02921	0	0	0	0	0	0	0	0	0	0	0	0	0	0	0	0
K02922	0	0	0	0	0	0	0	0	0	0	0	0	0	0	0	0
K02924	0	0	0	0	0	0	0	0	0	0	0	0	0	0	0	0
K02926	311	311	305	314	304	310	311	313	316	288	308	304	304	306	309	304
K02927	0	0	0	0	0	0	0	0	0	0	0	0	0	0	0	0
K02929	0	0	0	0	0	0	0	0	0	0	0	0	0	0	0	0
K02930	0	0	0	0	0	0	0	0	0	0	0	0	0	0	0	0
K02931	275	275	270	277	268	274	274	276	280	255	272	268	269	270	272	269
K02933	267	266	261	268	260	265	266	267	271	248	263	261	261	263	264	261
K02935	273	254	269	238	269	257	249	249	289	289	267	307	284	289	262	291
K02936	3	5	3	9	3	6	6	6	2	1	5	1	2	5	4	2
K02939	238	245	237	249	234	242	245	248	241	217	237	230	233	231	242	233
K02945	831	806	820	774	823	805	794	789	877	831	821	864	846	830	818	850
K02946	162	161	159	163	158	161	161	161	164	151	160	158	158	160	160	158
K02948	197	195	193	196	192	195	194	195	203	185	194	195	194	195	194	194
K02950	204	202	200	205	198	203	203	204	207	189	202	201	199	203	201	200
K02952	181	182	178	185	177	181	182	183	184	166	179	175	176	177	180	176
K02954	167	167	164	171	163	169	168	169	169	153	167	165	163	167	165	164
K02956	129	128	126	129	125	128	128	128	130	118	127	123	125	125	127	124
K02959	149	155	149	158	148	153	155	158	149	135	150	145	148	146	154	147
K02961	132	129	129	129	129	130	129	129	136	126	130	133	131	132	129	131
K02963	118	116	115	117	114	116	116	117	118	109	116	114	114	115	115	114
K02965	138	138	135	141	134	138	138	139	139	126	136	132	133	135	136	133
K02966	0	0	0	0	0	0	0	0	0	0	0	0	0	0	0	0
K02967	406	406	400	409	397	405	406	409	415	376	402	402	399	402	404	401
K02968	138	134	136	133	136	136	134	133	143	135	137	143	139	141	136	140
K02970	113	119	114	121	111	116	119	122	115	101	113	108	110	106	116	109
K02972	2	1	1	0	1	0	0	0	1	2	1	0	1	1	0	0
K02975	0	0	0	0	0	0	0	0	0	0	0	0	0	0	0	0
K02982	424	432	422	453	416	443	440	443	420	388	432	410	415	436	428	414
K02983	0	0	0	0	0	0	0	0	0	0	0	0	0	0	0	0
K02984	0	0	0	0	0	0	0	0	0	0	0	0	0	0	0	0
K02986	322	315	315	313	316	318	314	313	331	309	320	325	324	320	320	323
K02987	0	0	0	0	0	0	0	0	0	0	0	0	0	0	0	0
K02988	282	283	280	283	278	282	282	285	288	266	281	283	281	285	283	282
K02990	198	194	197	189	197	194	192	193	206	197	197	210	202	201	198	205
K02991	0	0	0	0	0	0	0	0	0	0	0	0	0	0	0	0
K02992	238	237	233	238	232	236	236	237	246	222	235	233	233	234	235	233
K02994	204	202	200	203	199	202	202	202	209	191	202	202	201	202	201	201
K02995	0	0	0	0	0	0	0	0	0	0	0	0	0	0	0	0
K02996	211	214	209	215	207	212	213	215	218	195	210	208	208	209	212	208
K03040	509	504	501	502	499	503	502	503	524	483	504	509	504	506	503	506
K03041	0	0	0	0	0	0	0	0	0	0	0	0	0	0	0	0
K03042	0	0	0	0	0	0	0	0	0	0	0	0	0	0	0	0
K03043	2081	2040	2045	2010	2043	2038	2024	2026	2167	2013	2053	2113	2077	2070	2046	2088
K03044	0	0	0	0	0	0	0	0	0	0	0	0	0	0	0	0
K03045	0	0	0	0	0	0	0	0	0	0	0	0	0	0	0	0
K03046	2127	2084	2089	2053	2087	2080	2067	2068	2208	2056	2096	2153	2119	2113	2089	2130
K03047	0	0	0	0	0	0	0	0	0	0	0	0	0	0	0	0
K03048	67	74	55	104	50	77	84	87	38	10	61	20	36	50	61	33
K03049	0	0	0	0	0	0	0	0	0	0	0	0	0	0	0	0
K03053	0	0	0	0	0	0	0	0	0	0	0	0	0	0	0	0
K03055	0	0	0	0	0	0	0	0	0	0	0	0	0	0	0	0
K03056	0	0	0	0	0	0	0	0	0	0	0	0	0	0	0	0
K03057	1	0	1	0	1	0	0	0	1	1	1	1	1	1	0	1
K03058	0	0	0	0	0	0	0	0	0	0	0	0	0	0	0	0
K03060	145	147	146	145	145	146	146	149	150	140	145	157	149	148	149	152
K03070	1582	1619	1555	1699	1532	1626	1641	1651	1556	1373	1579	1465	1504	1545	1577	1498
K03071	182	172	188	143	191	169	162	161	218	222	183	230	208	193	185	214
K03072	666	549	655	414	677	553	506	477	794	852	639	847	756	724	605	777
K03073	142	126	137	112	140	127	121	118	158	159	136	159	148	147	130	151
K03074	343	286	338	220	349	288	265	251	409	435	331	432	388	373	313	398
K03075	195	190	197	180	197	190	187	188	209	205	195	219	205	202	196	210
K03076	751	751	732	764	725	744	751	756	746	669	733	710	718	723	736	718
K03077	12	7	8	5	9	5	6	4	5	16	7	2	5	6	3	4
K03078	11	5	7	3	8	4	4	2	4	14	6	2	4	4	2	4
K03079	12	5	7	2	9	3	4	1	4	17	6	2	4	5	1	4
K03080	8	3	5	1	6	2	2	1	3	11	4	1	3	3	0	2
K03081	25	13	11	12	13	10	12	12	9	12	10	3	8	7	9	7
K03082	36	20	17	19	20	15	18	19	13	20	15	5	12	10	13	10
K03086	945	925	940	883	937	910	906	907	992	954	927	976	956	930	932	961
K03087	85	73	72	54	80	59	62	50	112	99	65	39	71	50	66	56
[truncated: 4,272 more rows]
